# Supplementary material for: Crystal structure of (Z)-2-hy­droxy-N′-(4-oxo-1,3-thia­zolidin-2-yl­idene)benzohydrazide
Source: Acta Crystallogr Sect E Struct Rep Online. 2014 Oct 18;70(Pt 11):o1167. doi: 10.1107/S1600536814022351 (PMC4257235; doi:10.1107/S1600536814022351)
Supplement: Supplementary file 2 [file e-70-o1167-Isup2.hkl]

# 
# h,k,l, Fc-squared, Fo-squared, sigma(Fo-squared) and status flag 
# 
data_I
_shelx_title ' 101018cm in C2/c' 
_shelx_refln_list_code          4 
_shelx_F_calc_maximum      316.67 
_exptl_crystal_F_000      1040.00 
_reflns_d_resolution_high  0.8108 
 
loop_ 
 _symmetry_equiv_pos_as_xyz 
 'x, y, z' 
 '-x, y, -z+1/2' 
 'x+1/2, y+1/2, z' 
 '-x+1/2, y+1/2, -z+1/2' 
 '-x, -y, -z' 
 'x, -y, z-1/2' 
 '-x+1/2, -y+1/2, -z' 
 'x+1/2, -y+1/2, z-1/2' 
 
_cell_length_a    18.7885 
_cell_length_b     8.9334 
_cell_length_c    12.7969 
_cell_angle_alpha  90.000 
_cell_angle_beta   92.667 
_cell_angle_gamma  90.000 
 
_shelx_F_squared_multiplier     1.000 
 
loop_ 
 _refln_index_h 
 _refln_index_k 
 _refln_index_l 
 _refln_F_squared_calc 
 _refln_F_squared_meas 
 _refln_F_squared_sigma 
 _refln_observed_status 
   2   0   0    16051.51    15282.73    151.91 o 
   4   0   0    19833.04    18585.43    115.19 o 
   6   0   0      372.29      220.84      7.85 o 
   8   0   0      316.66      239.37     10.42 o 
  10   0   0     2137.73     2095.71     28.64 o 
  12   0   0        9.12       10.80      4.34 o 
  14   0   0      117.64      105.54      9.82 o 
  16   0   0       50.65       73.68      9.45 o 
  18   0   0       70.64       50.06     10.70 o 
  20   0   0      122.93       92.18     17.51 o 
  22   0   0        9.38        4.88     13.96 o 
   1   1   0     6577.46     6680.62     47.41 o 
   3   1   0     6579.67     6593.42     48.71 o 
   5   1   0   100276.83    88021.15   2410.69 o 
   7   1   0     1919.25     2017.55     18.31 o 
   9   1   0     5137.94     5247.21     35.51 o 
  11   1   0      129.12      118.87      6.17 o 
  13   1   0      566.49      551.60     12.44 o 
  15   1   0      628.87      582.83     15.22 o 
  17   1   0       12.33       22.60      5.23 o 
  19   1   0      125.22      146.51     11.55 o 
  21   1   0      111.46      121.40     14.51 o 
  23   1   0        0.25       23.04     17.02 o 
   0   2   0      147.02      195.44      5.78 o 
   2   2   0     3507.49     4046.58     30.20 o 
   4   2   0    12655.66    12767.54    133.62 o 
   6   2   0      126.13      134.35      5.32 o 
   8   2   0       18.50       26.86      2.92 o 
  10   2   0    10819.16    10962.70     46.17 o 
  12   2   0      550.27      509.42     12.94 o 
  14   2   0      104.11      103.72      7.75 o 
  16   2   0      140.39      125.01      9.16 o 
  18   2   0       48.80       67.89      8.60 o 
  20   2   0        1.53        2.86      6.50 o 
  22   2   0       22.26       24.11     12.28 o 
   1   3   0     1944.06     1994.31     17.78 o 
   3   3   0      744.17      730.55     10.27 o 
   5   3   0     2009.80     2014.21     21.95 o 
   7   3   0      793.25      716.18     11.93 o 
   9   3   0      324.66      300.37      9.22 o 
  11   3   0     1339.35     1338.23     21.57 o 
  13   3   0       59.69       49.37      5.92 o 
  15   3   0     3180.83     2790.69     47.55 o 
  17   3   0       45.88       29.69      6.59 o 
  19   3   0        0.58        1.17      6.02 o 
  21   3   0       14.62       17.08      9.99 o 
   0   4   0     7869.80     7308.16     63.45 o 
   2   4   0     1574.86     1614.18     14.37 o 
   4   4   0     6844.30     7630.15     73.41 o 
   6   4   0     7644.89     8177.59     65.49 o 
   8   4   0     1568.48     1655.08     24.33 o 
  10   4   0      123.99      102.05      8.13 o 
  12   4   0      579.92      470.48     16.42 o 
  14   4   0       88.83       97.64      9.41 o 
  16   4   0       91.44      107.25     10.46 o 
  18   4   0      328.28      354.69     16.41 o 
  20   4   0      229.33      170.62     20.72 o 
   1   5   0      264.25      235.73      6.95 o 
   3   5   0     8418.99     9005.28     46.42 o 
   5   5   0      771.13      831.85     16.87 o 
   7   5   0      481.19      425.30     13.51 o 
   9   5   0      582.87      551.32     16.87 o 
  11   5   0       16.12       20.03      5.21 o 
  13   5   0      787.85      785.28     21.07 o 
  15   5   0        0.72        0.83      4.48 o 
  17   5   0       31.70       16.26      6.34 o 
  19   5   0      123.73      131.44     16.39 o 
   0   6   0      802.23      919.84     20.18 o 
   2   6   0      530.55      523.12     12.73 o 
   4   6   0      472.97      487.24     14.50 o 
   6   6   0      335.43      341.84     13.00 o 
   8   6   0        0.27        0.95      3.78 o 
  10   6   0       10.32        2.76      4.03 o 
  12   6   0       79.32       78.94      8.94 o 
  14   6   0       10.41       14.48      5.76 o 
  16   6   0        1.28        7.05      5.68 o 
  18   6   0      142.90      143.66     17.37 o 
   1   7   0       37.89       40.01      6.14 o 
   3   7   0      207.90      217.53     12.49 o 
   5   7   0        1.77        2.07      3.90 o 
   7   7   0        6.45        7.25      4.38 o 
   9   7   0      529.85      496.83     17.52 o 
  11   7   0      138.83      129.13     11.31 o 
  13   7   0      901.97      835.27     24.29 o 
  15   7   0      502.36      455.85     19.24 o 
  17   7   0       16.36       17.65      8.23 o 
   0   8   0     1032.61      992.99     42.38 o 
   2   8   0      115.09      121.52     11.54 o 
   4   8   0      513.77      491.47     19.29 o 
   6   8   0        7.28       10.17      5.48 o 
   8   8   0      530.43      468.47     17.72 o 
  10   8   0      830.47      807.09     23.79 o 
  12   8   0      156.45      151.10     12.98 o 
  14   8   0       26.53       32.92      8.14 o 
   1   9   0      146.95      137.76     15.17 o 
   3   9   0      150.34      123.56     12.57 o 
   5   9   0        2.47        1.08      5.40 o 
   7   9   0      245.90      253.88     17.51 o 
   9   9   0      396.68      363.97     21.67 o 
  11   9   0      195.64      206.47     17.33 o 
  13   9   0      282.43      337.23     19.22 o 
   0  10   0        0.39       -3.48      8.34 o 
   2  10   0      338.02      335.79     22.07 o 
   4  10   0     1033.97     1027.69     35.81 o 
   6  10   0      293.55      339.23     20.91 o 
   8  10   0      355.42      398.71     24.09 o 
   1  11   0        0.15       -0.40      7.52 o 
 -23   1   1        7.81       25.42     18.27 o 
 -21   1   1       34.03       37.80     18.95 o 
 -19   1   1      124.35      125.73     10.06 o 
 -17   1   1        3.77       -1.01      3.81 o 
 -15   1   1      501.04      472.17     13.79 o 
 -13   1   1      105.37      107.92      6.58 o 
 -11   1   1      197.82      236.57      7.69 o 
  -9   1   1     2716.47     2577.01     21.23 o 
  -7   1   1     2622.21     2786.75     22.87 o 
  -5   1   1    59300.81    56317.75    704.53 o 
  -3   1   1      166.40      207.56      4.67 o 
  -1   1   1       32.77       12.64      1.25 o 
   1   1   1      398.50      563.18      6.47 o 
   3   1   1        2.02        8.49      1.39 o 
   5   1   1    88613.02    82122.98   1657.32 o 
   7   1   1       93.70       93.08      4.29 o 
   9   1   1     4071.66     3981.10     36.25 o 
  11   1   1     1572.64     1620.69     18.98 o 
  13   1   1      187.09      176.77      7.83 o 
  15   1   1       88.80       98.21      7.70 o 
  17   1   1       52.73       61.64      7.61 o 
  19   1   1       11.64        4.17      5.42 o 
  21   1   1       12.09       16.48      9.26 o 
 -22   2   1       37.74       63.22     24.06 o 
 -20   2   1        0.86        4.53      6.21 o 
 -18   2   1        4.14        6.60      5.01 o 
 -16   2   1      209.07      226.86     11.06 o 
 -14   2   1      125.25      145.63      8.79 o 
 -12   2   1     1919.95     2002.12     24.81 o 
 -10   2   1    25112.53    25562.95    157.76 o 
  -8   2   1     1637.79     1658.61     18.22 o 
  -6   2   1     7170.94     7613.34     57.08 o 
  -4   2   1    14143.23    14609.26    117.01 o 
  -2   2   1      715.64      832.75      8.16 o 
   0   2   1     9720.25    10033.52     41.73 o 
   2   2   1     1669.60     1831.54     15.78 o 
   4   2   1    16134.95    16212.06    197.14 o 
   6   2   1     3854.72     3803.61     31.38 o 
   8   2   1      329.69      301.05      7.35 o 
  10   2   1     8198.76     8021.02     49.90 o 
  12   2   1        0.18        1.61      2.63 o 
  14   2   1     1941.44     1922.55     37.37 o 
  16   2   1      349.85      316.68     12.30 o 
  18   2   1        0.95        1.26      5.56 o 
  20   2   1        0.56        5.37      6.68 o 
  22   2   1       41.53       64.51     13.83 o 
 -21   3   1        4.94       16.97      9.48 o 
 -19   3   1      380.70      437.92     19.67 o 
 -17   3   1      544.42      560.70     20.31 o 
 -15   3   1     2648.69     2510.22     71.38 o 
 -13   3   1     1301.73     1349.33     23.35 o 
 -11   3   1        0.06       -1.36      2.72 o 
  -9   3   1      235.93      253.88      8.59 o 
  -7   3   1     4298.22     4525.75     48.01 o 
  -5   3   1      207.30      243.51      6.66 o 
  -3   3   1        9.38        0.85      1.40 o 
  -1   3   1     1142.07     1373.76     12.47 o 
   1   3   1      316.66      303.42      6.01 o 
   3   3   1       50.03       18.83      2.65 o 
   5   3   1      509.49      427.27      8.51 o 
   7   3   1      548.51      697.01     10.13 o 
   9   3   1    16609.58    18149.90    168.37 o 
  11   3   1     1350.83     1346.20     20.13 o 
  13   3   1       43.19       44.81      6.38 o 
  15   3   1      748.91      584.22     19.44 o 
  17   3   1       38.61       66.46      9.36 o 
  19   3   1       27.89        9.48      6.98 o 
  21   3   1        1.41        0.88      6.94 o 
 -20   4   1      652.21      565.19     23.58 o 
 -18   4   1      216.85      210.48     15.77 o 
 -16   4   1        0.30        3.29      4.87 o 
 -14   4   1      434.23      431.67     15.85 o 
 -12   4   1      842.44      897.79     33.68 o 
 -10   4   1       72.28       82.91      7.57 o 
  -8   4   1     1287.73     1286.06     20.81 o 
  -6   4   1       93.85      113.84      5.32 o 
  -4   4   1        1.23        1.59      1.58 o 
  -2   4   1     3128.48     3413.54     24.54 o 
   0   4   1      170.72      231.04      6.23 o 
   2   4   1      556.25      555.42     10.67 o 
   4   4   1     5670.14     6535.44     55.92 o 
   6   4   1     1980.75     2247.58     24.05 o 
   8   4   1      291.92      325.36     11.46 o 
  10   4   1      247.61      204.57     10.12 o 
  12   4   1       10.22        7.98      4.17 o 
  14   4   1      367.18      340.36     14.13 o 
  16   4   1       72.98      102.74     10.17 o 
  18   4   1      137.88      129.64     14.80 o 
  20   4   1      272.56      236.28     20.20 o 
 -19   5   1       11.56       16.82      7.97 o 
 -17   5   1       90.79       92.64     11.82 o 
 -15   5   1      105.12      111.73     10.77 o 
 -13   5   1      682.21      640.36     19.24 o 
 -11   5   1      173.88      162.85     10.84 o 
  -9   5   1      921.99      820.39     19.28 o 
  -7   5   1      669.12      678.44     16.63 o 
  -5   5   1      175.19      181.52      8.92 o 
  -3   5   1      216.80      199.27      6.26 o 
  -1   5   1     6811.45     7865.45     37.87 o 
   1   5   1     3125.88     3392.63     29.31 o 
   3   5   1      375.43      368.05      9.97 o 
   5   5   1     1323.87     1074.53     16.44 o 
   7   5   1      153.10      201.31      9.78 o 
   9   5   1      899.16      876.86     19.99 o 
  11   5   1      344.55      287.75     12.77 o 
  13   5   1      115.85      124.73     10.42 o 
  15   5   1        0.06        5.80      4.87 o 
  17   5   1       40.52       31.27      8.17 o 
  19   5   1      204.44      170.35     17.90 o 
 -18   6   1       55.99       63.95     11.27 o 
 -16   6   1        9.08        3.60      6.25 o 
 -14   6   1       31.46       36.51      7.20 o 
 -12   6   1        9.75       12.33      5.09 o 
 -10   6   1        0.14        2.25      4.22 o 
  -8   6   1     1733.26     1696.42     31.17 o 
  -6   6   1     4968.19     4795.11     74.86 o 
  -4   6   1     5120.48     5042.94     44.73 o 
  -2   6   1      121.33      125.44      7.25 o 
   0   6   1     2557.57     2396.03     25.86 o 
   2   6   1     1871.87     1959.33     25.69 o 
   4   6   1      870.54      837.49     18.67 o 
   6   6   1      837.16      736.81     18.40 o 
   8   6   1     1258.61     1233.89     24.59 o 
  10   6   1      137.38      102.55      9.44 o 
  12   6   1       97.94       99.34      9.90 o 
  14   6   1       65.02       57.47      8.49 o 
  16   6   1      277.96      318.27     18.55 o 
  18   6   1      115.40      132.29     16.39 o 
 -17   7   1       83.02      108.39     14.10 o 
 -15   7   1       59.79       65.85     11.31 o 
 -13   7   1       24.60       25.69      6.93 o 
 -11   7   1      256.38      231.96     14.09 o 
  -9   7   1      500.88      482.86     17.24 o 
  -7   7   1      100.32      104.17      9.70 o 
  -5   7   1      394.13      348.23     13.84 o 
  -3   7   1       86.32       73.62      8.93 o 
  -1   7   1      189.84      172.78     10.32 o 
   1   7   1        9.06       15.31      4.62 o 
   3   7   1     1790.65     1819.69     28.79 o 
   5   7   1     2049.45     1989.29     31.31 o 
   7   7   1       49.24       56.56      7.69 o 
   9   7   1      530.43      523.10     17.91 o 
  11   7   1      276.28      227.27     14.02 o 
  13   7   1      273.57      290.83     15.83 o 
  15   7   1      118.19      145.95     13.15 o 
  17   7   1        0.75        0.53      6.81 o 
 -14   8   1       64.85       58.37     10.68 o 
 -12   8   1       11.26        8.82      5.93 o 
 -10   8   1      213.31      256.01     15.33 o 
  -8   8   1      168.16      149.18     13.26 o 
  -6   8   1        3.29        9.31      5.47 o 
  -4   8   1        7.32        5.18      4.97 o 
  -2   8   1      357.74      325.04     17.82 o 
   0   8   1     2232.47     2197.17     44.19 o 
   2   8   1        6.89        5.83      4.95 o 
   4   8   1       11.49       11.85      5.67 o 
   6   8   1      397.79      337.70     16.81 o 
   8   8   1      178.11      160.46     12.39 o 
  10   8   1       69.68       92.93     10.34 o 
  12   8   1       70.18       99.14     11.21 o 
  14   8   1        8.49       14.65      7.08 o 
 -13   9   1       41.59       47.10     10.52 o 
 -11   9   1      535.42      559.34     27.36 o 
  -9   9   1      336.45      356.53     19.74 o 
  -7   9   1       33.20       33.68      8.31 o 
  -5   9   1        0.27       -0.19      5.36 o 
  -3   9   1       46.29       32.24      7.63 o 
  -1   9   1       25.52       24.72      8.23 o 
   1   9   1      478.05      449.50     22.33 o 
   3   9   1       20.75       21.35      7.00 o 
   5   9   1        0.05        8.92      6.21 o 
   7   9   1       91.06       89.20     11.82 o 
   9   9   1       42.06       48.79      9.73 o 
  11   9   1       43.30       25.05      8.23 o 
  13   9   1       61.69       87.58     11.79 o 
  -8  10   1        0.48        3.37      6.92 o 
  -6  10   1      529.50      579.66     24.61 o 
  -4  10   1        4.98       11.33      8.22 o 
  -2  10   1       79.82       84.51     13.42 o 
   0  10   1      616.09      639.40     28.33 o 
   2  10   1       33.40       47.11     10.93 o 
   4  10   1      172.23      182.88     18.36 o 
   6  10   1       77.28       88.05     12.65 o 
   8  10   1       21.50       17.09      8.18 o 
 -22   0   2      116.71      117.69     21.35 o 
 -20   0   2       76.18      114.44     19.77 o 
 -18   0   2        1.28       -4.25      6.70 o 
 -16   0   2        2.49        2.11      5.14 o 
 -14   0   2     1431.17     1512.02     33.81 o 
 -12   0   2        3.34        5.50      3.74 o 
 -10   0   2      993.16     1097.23     20.99 o 
  -8   0   2        6.38        7.38      2.93 o 
  -6   0   2     4020.24     4307.38     31.91 o 
  -4   0   2    11863.13    10691.09     45.15 o 
  -2   0   2      363.46      271.86      7.75 o 
   0   0   2    30742.98    26146.94    682.57 o 
   2   0   2    28856.23    28532.99    473.37 o 
   4   0   2     9095.55     9600.16     53.85 o 
   6   0   2     1265.00     1763.36     20.28 o 
   8   0   2     1781.57     1843.19     32.22 o 
  10   0   2        1.54        3.40      3.03 o 
  12   0   2      124.92      121.61      9.22 o 
  14   0   2      345.58      318.23     17.77 o 
  16   0   2      549.78      501.02     27.88 o 
  18   0   2      441.97      441.40     29.48 o 
  20   0   2        3.52        5.30      9.05 o 
  22   0   2      218.93      237.45     28.12 o 
 -23   1   2        3.05       11.80     16.23 o 
 -21   1   2       10.34       25.43      8.96 o 
 -19   1   2      345.92      346.72     19.53 o 
 -17   1   2      354.72      369.31     14.33 o 
 -15   1   2        5.01        9.49      4.03 o 
 -13   1   2       80.90       72.48      5.81 o 
 -11   1   2        0.99        7.19      2.73 o 
  -9   1   2       81.74       64.03      4.33 o 
  -7   1   2     2920.93     2774.55     19.62 o 
  -5   1   2     6623.48     6972.84     62.20 o 
  -3   1   2     4967.12     4857.55     30.75 o 
  -1   1   2    22337.90    22049.42    134.28 o 
   1   1   2     6461.50     6782.95     27.27 o 
   3   1   2       10.61        8.85      1.59 o 
   5   1   2     1034.21     1016.41     10.58 o 
   7   1   2     1889.10     2086.42     20.17 o 
   9   1   2      108.00       76.51      4.65 o 
  11   1   2      785.59      770.37     13.37 o 
  13   1   2     1375.03     1375.07     19.34 o 
  15   1   2      233.35      257.21     10.65 o 
  17   1   2      134.68      132.88     11.67 o 
  19   1   2        5.30        2.68      5.48 o 
  21   1   2       86.40       71.22     14.15 o 
 -22   2   2      134.90      168.73     20.47 o 
 -20   2   2        4.68        6.01      7.56 o 
 -18   2   2       34.07       39.51      7.21 o 
 -16   2   2        0.00        0.47      3.92 o 
 -14   2   2       19.10       19.04      4.43 o 
 -12   2   2        0.14       -1.10      2.74 o 
 -10   2   2      346.50      366.57      9.02 o 
  -8   2   2       26.22       27.35      2.98 o 
  -6   2   2     1273.15     1305.14     12.68 o 
  -4   2   2     1693.05     1806.04     15.71 o 
  -2   2   2     6834.72     6299.88     40.47 o 
   0   2   2     4679.24     4679.17     24.81 o 
   2   2   2     1346.92     1549.11     12.42 o 
   4   2   2      574.56      948.96     10.46 o 
   6   2   2     5562.24     5890.34     48.19 o 
   8   2   2      267.78      290.27      8.31 o 
  10   2   2     4009.09     3951.69     28.68 o 
  12   2   2     1312.16     1258.26     18.16 o 
  14   2   2       41.20       37.19      5.49 o 
  16   2   2        0.30        1.11      4.67 o 
  18   2   2        2.27        5.71      6.42 o 
  20   2   2        0.00        1.35      5.97 o 
  22   2   2        2.93       14.35      9.06 o 
 -21   3   2       42.27       32.41     10.21 o 
 -19   3   2      360.85      397.14     19.01 o 
 -17   3   2       24.64       30.31      7.33 o 
 -15   3   2       65.96       78.09      8.42 o 
 -13   3   2       41.43       36.55      5.50 o 
 -11   3   2       20.31       23.81      4.30 o 
  -9   3   2      233.29      242.31      8.55 o 
  -7   3   2       17.62       15.81      2.99 o 
  -5   3   2     4695.37     4824.33     35.96 o 
  -3   3   2       26.02       41.76      3.16 o 
  -1   3   2     4074.29     3841.92     22.55 o 
   1   3   2     6780.79     7134.98     41.06 o 
   3   3   2    10147.13    10366.82     68.92 o 
   5   3   2     1115.50     1138.06     14.41 o 
   7   3   2     2283.92     2353.28     32.48 o 
   9   3   2      900.14      827.54     14.65 o 
  11   3   2      504.29      585.01     19.45 o 
  13   3   2      838.25      833.29     21.14 o 
  15   3   2      292.41      234.26     13.96 o 
  17   3   2       22.80       13.15      6.88 o 
  19   3   2      159.74      141.08     15.66 o 
  21   3   2       13.41       14.06      7.73 o 
 -20   4   2       20.09       18.33      8.01 o 
 -18   4   2      381.96      412.78     19.50 o 
 -16   4   2      553.51      541.87     20.65 o 
 -14   4   2     3013.52     3173.03     51.96 o 
 -12   4   2      336.09      327.33     14.30 o 
 -10   4   2     2703.63     2575.05     32.22 o 
  -8   4   2      347.60      310.14      9.43 o 
  -6   4   2     7311.10     7278.62     48.86 o 
  -4   4   2     7008.62     7486.65     46.37 o 
  -2   4   2     1006.12     1025.54     12.85 o 
   0   4   2      507.29      384.23      8.09 o 
   2   4   2     1474.39     1886.45     16.74 o 
   4   4   2     1827.79     2145.03     21.77 o 
   6   4   2      301.67      334.53      9.18 o 
   8   4   2      263.92      209.10      9.47 o 
  10   4   2       27.97       31.15      5.28 o 
  12   4   2       31.45       25.41      5.65 o 
  14   4   2     2105.11     2037.58     32.52 o 
  16   4   2       24.98       42.93      9.19 o 
  18   4   2      321.11      311.68     20.71 o 
  20   4   2      108.40       98.99     14.63 o 
 -19   5   2      230.30      218.67     17.50 o 
 -17   5   2       18.42       13.62      7.24 o 
 -15   5   2     1460.73     1433.95     33.27 o 
 -13   5   2      389.70      392.12     15.38 o 
 -11   5   2       32.17       37.81      6.48 o 
  -9   5   2      566.50      554.87     16.06 o 
  -7   5   2      302.25      265.15     10.92 o 
  -5   5   2     1548.78     1528.30     23.50 o 
  -3   5   2      640.57      724.30     11.88 o 
  -1   5   2    16849.15    17664.76    108.59 o 
   1   5   2     4316.30     4671.34     44.44 o 
   3   5   2      524.22      423.75     10.95 o 
   5   5   2     1078.64     1149.91     17.76 o 
   7   5   2       65.50       43.22      5.88 o 
   9   5   2     2278.50     2185.99     38.17 o 
  11   5   2      250.10      260.92     12.31 o 
  13   5   2      135.99      130.53     10.60 o 
  15   5   2        6.62        9.26      5.64 o 
  17   5   2        0.04       -1.73      6.19 o 
  19   5   2      133.40      120.47     15.75 o 
 -18   6   2       29.00       47.20     10.50 o 
 -16   6   2        1.00        6.63      6.15 o 
 -14   6   2      176.37      211.04     15.58 o 
 -12   6   2       50.09       47.80      7.53 o 
 -10   6   2     4713.17     4758.71     50.00 o 
  -8   6   2       43.64       61.78      7.48 o 
  -6   6   2     1593.29     1660.24     49.64 o 
  -4   6   2       17.95       16.00      4.43 o 
  -2   6   2       87.96      108.67      6.94 o 
   0   6   2       22.51       28.15      4.39 o 
   2   6   2       94.83       93.88      6.81 o 
   4   6   2       10.23        9.83      3.60 o 
   6   6   2       56.83       61.66      7.08 o 
   8   6   2       29.49       39.37      6.34 o 
  10   6   2       49.07       61.10      7.85 o 
  12   6   2      264.21      312.22     14.35 o 
  14   6   2       18.14       34.01      7.21 o 
  16   6   2      215.54      198.50     18.33 o 
  18   6   2       47.31       56.49     12.12 o 
 -17   7   2        0.94        1.17      7.56 o 
 -15   7   2       54.07       51.88     10.08 o 
 -13   7   2        4.71        3.99      5.79 o 
 -11   7   2      351.53      329.34     15.19 o 
  -9   7   2       75.52       80.91      9.23 o 
  -7   7   2      185.92      170.67     11.49 o 
  -5   7   2     4642.27     4785.35     49.38 o 
  -3   7   2      352.09      337.39     15.19 o 
  -1   7   2      251.48      264.59     11.83 o 
   1   7   2     1011.63     1001.14     21.44 o 
   3   7   2       12.94       13.89      4.73 o 
   5   7   2       36.28       42.02      6.65 o 
   7   7   2      344.15      292.40     13.49 o 
   9   7   2      257.42      253.61     13.76 o 
  11   7   2     1131.06      960.06     24.91 o 
  13   7   2       19.08       24.01      6.67 o 
  15   7   2       39.63       46.22      9.50 o 
  17   7   2       79.55       69.06     13.28 o 
 -14   8   2       44.64       44.81     10.03 o 
 -12   8   2       31.99       35.26      8.67 o 
 -10   8   2      409.37      410.25     19.33 o 
  -8   8   2       31.31       36.64      7.17 o 
  -6   8   2      164.79      169.53     13.90 o 
  -4   8   2     1564.47     1573.48     33.59 o 
  -2   8   2       33.32       36.99      7.63 o 
   0   8   2     3672.23     3863.51     58.55 o 
   2   8   2      548.26      491.80     18.93 o 
   4   8   2       49.32       47.64      9.37 o 
   6   8   2     1061.12      908.82     26.40 o 
   8   8   2       86.27       90.45      9.95 o 
  10   8   2        8.19       14.25      6.21 o 
  12   8   2      158.17      167.30     13.84 o 
  14   8   2      315.01      270.18     19.14 o 
 -13   9   2      104.40      119.63     14.85 o 
 -11   9   2      164.18      217.98     20.07 o 
  -9   9   2      128.23      162.19     15.42 o 
  -7   9   2      610.43      589.53     23.37 o 
  -5   9   2      574.02      520.84     21.62 o 
  -3   9   2      681.97      653.54     23.54 o 
  -1   9   2       45.56       46.11      9.87 o 
   1   9   2      166.19      122.42     14.21 o 
   3   9   2      558.87      552.31     24.84 o 
   5   9   2     2373.35     2487.39     45.56 o 
   7   9   2        2.50        4.61      6.19 o 
   9   9   2      645.88      592.25     24.20 o 
  11   9   2       34.33       50.99      9.34 o 
  -8  10   2        6.53        3.73      7.22 o 
  -6  10   2      164.81      205.45     17.19 o 
  -4  10   2       58.73       56.89     11.77 o 
  -2  10   2      262.55      250.23     20.67 o 
   0  10   2        0.99        3.18      7.05 o 
   2  10   2      325.45      307.42     22.33 o 
   4  10   2      204.60      193.29     18.77 o 
   6  10   2       81.93      107.07     13.65 o 
   8  10   2      121.17      130.89     15.11 o 
 -21   1   3       27.98       27.91      8.93 o 
 -19   1   3        6.49       14.26      7.32 o 
 -17   1   3       48.09       53.42      8.54 o 
 -15   1   3        2.91        3.75      4.16 o 
 -13   1   3      347.06      344.48     10.14 o 
 -11   1   3      823.18      898.87     14.33 o 
  -9   1   3       15.92       21.32      3.01 o 
  -7   1   3     1222.00     1232.07     13.32 o 
  -5   1   3     3005.26     3433.98     28.40 o 
  -3   1   3      185.36      156.40      5.18 o 
  -1   1   3      159.27      192.11      4.49 o 
   1   1   3     4716.36     4768.57     24.37 o 
   3   1   3    10394.64    10667.44    117.70 o 
   5   1   3     1583.63     1767.21     13.93 o 
   7   1   3      773.97      775.42     10.64 o 
   9   1   3      100.69      108.51      5.31 o 
  11   1   3     1306.72     1423.53     17.95 o 
  13   1   3        5.83        5.27      3.81 o 
  15   1   3      230.66      272.01     13.30 o 
  17   1   3      301.75      264.96     15.32 o 
  19   1   3       22.48       22.04      7.23 o 
  21   1   3        6.99       18.33     10.08 o 
 -22   2   3       17.11       10.50     10.31 o 
 -20   2   3       54.02       70.49     12.30 o 
 -18   2   3        0.39       -1.23      5.02 o 
 -16   2   3      128.80      125.10     10.22 o 
 -14   2   3      805.02      797.76     19.40 o 
 -12   2   3      133.21      117.06      7.42 o 
 -10   2   3     2159.03     2338.45     26.24 o 
  -8   2   3     1859.35     1934.52     18.75 o 
  -6   2   3     1683.67     1956.80     16.54 o 
  -4   2   3      199.65      193.44      6.24 o 
  -2   2   3      302.82      264.02      5.84 o 
   0   2   3      295.89      274.92      5.96 o 
   2   2   3     1770.55     1602.90     13.88 o 
   4   2   3     1666.38     1758.66     16.77 o 
   6   2   3        5.04       17.22      2.57 o 
   8   2   3     6122.00     6479.73     77.46 o 
  10   2   3       26.76       28.79      3.71 o 
  12   2   3     1306.63     1283.72     20.27 o 
  14   2   3        3.41        8.58      5.05 o 
  16   2   3      373.17      400.62     17.24 o 
  18   2   3      554.58      595.52     25.14 o 
  20   2   3      103.16      101.68     13.98 o 
  22   2   3       35.50       70.38     14.86 o 
 -21   3   3       19.02       27.85      9.58 o 
 -19   3   3       78.57       79.75     12.77 o 
 -17   3   3      299.31      337.75     16.95 o 
 -15   3   3       11.13       10.31      5.53 o 
 -13   3   3      106.75      110.11      7.97 o 
 -11   3   3     2694.43     2892.44     47.60 o 
  -9   3   3     4083.34     4212.84     35.90 o 
  -7   3   3        9.87        4.89      2.03 o 
  -5   3   3     3029.40     3004.19     21.20 o 
  -3   3   3       17.64        1.53      1.64 o 
  -1   3   3    18037.71    19837.62     66.17 o 
   1   3   3     7421.08     8137.73     39.08 o 
   3   3   3      966.98     1032.03     12.46 o 
   5   3   3      616.37      512.00      9.28 o 
   7   3   3     2571.08     2760.87     22.44 o 
   9   3   3        0.50        5.92      2.54 o 
  11   3   3      328.21      344.38     10.82 o 
  13   3   3        6.84        9.83      5.05 o 
  15   3   3      595.58      596.47     23.48 o 
  17   3   3       17.00       15.31      7.03 o 
  19   3   3       71.61       84.10     12.97 o 
  21   3   3      133.93      158.70     17.71 o 
 -20   4   3      466.09      457.95     28.70 o 
 -18   4   3       55.27       66.06     10.51 o 
 -16   4   3       83.91       93.78     11.03 o 
 -14   4   3       73.10       70.60      9.61 o 
 -12   4   3      216.65      206.80     11.37 o 
 -10   4   3      220.79      218.30     10.44 o 
  -8   4   3       34.86       25.46      4.02 o 
  -6   4   3      351.29      319.07      7.62 o 
  -4   4   3      164.24      187.03      6.23 o 
  -2   4   3      123.89      137.20      5.59 o 
   0   4   3     1170.63     1330.20     15.40 o 
   2   4   3     1388.18     1687.40     17.82 o 
   4   4   3     3771.51     4354.31     31.13 o 
   6   4   3      380.30      424.64      9.06 o 
   8   4   3      353.52      300.88      9.62 o 
  10   4   3      311.01      283.86     11.63 o 
  12   4   3       21.24       25.06      5.51 o 
  14   4   3       78.72       66.70     10.40 o 
  16   4   3        2.19        3.51      6.06 o 
  18   4   3        0.96        8.00      7.12 o 
  20   4   3        7.46        4.35      7.38 o 
 -19   5   3       24.26       22.07      9.78 o 
 -17   5   3      132.91      150.87     14.58 o 
 -15   5   3     1746.21     1664.26     36.17 o 
 -13   5   3       52.02       61.87      9.27 o 
 -11   5   3       37.21       28.79      6.01 o 
  -9   5   3      793.19      791.10     20.64 o 
  -7   5   3      503.36      502.76     14.64 o 
  -5   5   3      226.40      248.04      8.76 o 
  -3   5   3     1255.23     1241.77     16.23 o 
  -1   5   3      925.27      809.53     13.28 o 
   1   5   3      150.87      107.95      5.72 o 
   3   5   3      770.97      769.37     14.90 o 
   5   5   3     2615.89     2621.07     27.62 o 
   7   5   3       17.94       29.68      5.27 o 
   9   5   3      626.85      581.32     16.66 o 
  11   5   3      485.76      435.02     15.28 o 
  13   5   3      150.89      133.03     12.04 o 
  15   5   3        0.06        1.51      5.92 o 
  17   5   3      158.30      153.15     16.89 o 
  19   5   3       16.53       23.07      9.50 o 
 -18   6   3        0.37        1.59      6.85 o 
 -16   6   3       52.26       57.98     10.27 o 
 -14   6   3      358.58      367.09     18.39 o 
 -12   6   3      640.77      641.65     22.40 o 
 -10   6   3     5404.08     5535.28     53.88 o 
  -8   6   3      332.26      287.58     12.73 o 
  -6   6   3        5.75        5.50      3.77 o 
  -4   6   3       32.34       46.72      6.13 o 
  -2   6   3       17.20       21.92      4.11 o 
   0   6   3     1438.33     1377.52     20.80 o 
   2   6   3      328.12      268.09     10.57 o 
   4   6   3     1034.33     1094.33     20.65 o 
   6   6   3       25.72       18.40      5.03 o 
   8   6   3     1060.52      965.06     28.58 o 
  10   6   3      520.05      546.40     20.18 o 
  12   6   3      140.44      116.96     10.61 o 
  14   6   3      174.49      167.49     16.49 o 
  16   6   3      209.44      185.63     18.09 o 
  18   6   3      200.86      202.34     19.85 o 
 -17   7   3       41.09       63.12     11.72 o 
 -15   7   3      250.15      254.94     18.50 o 
 -13   7   3        3.83        7.54      6.23 o 
 -11   7   3      332.67      322.20     17.10 o 
  -9   7   3      453.38      439.07     23.02 o 
  -7   7   3     1019.37      987.20     24.21 o 
  -5   7   3     7392.95     7635.63    188.67 o 
  -3   7   3      282.35      245.47     13.54 o 
  -1   7   3     1584.65     1560.11     30.40 o 
   1   7   3       49.68       48.97      6.70 o 
   3   7   3      803.78      758.61     21.11 o 
   5   7   3     1545.76     1631.42     28.98 o 
   7   7   3      972.08      888.17     22.52 o 
   9   7   3        7.89        7.90      4.80 o 
  11   7   3      616.42      566.51     19.57 o 
  13   7   3      105.95      128.08     13.17 o 
  15   7   3       38.29       51.03     11.19 o 
  17   7   3        2.04       15.66      8.58 o 
 -14   8   3      430.58      468.12     22.72 o 
 -12   8   3      212.62      227.19     17.45 o 
 -10   8   3      113.30      103.10     12.22 o 
  -8   8   3      199.75      205.69     15.20 o 
  -6   8   3       61.90       56.74      8.98 o 
  -4   8   3        0.18        0.07      4.83 o 
  -2   8   3      691.89      592.99     20.98 o 
   0   8   3     2466.49     2549.15     41.53 o 
   2   8   3     1867.51     1742.14     34.66 o 
   4   8   3      197.14      195.57     14.16 o 
   6   8   3      936.83      746.17     21.72 o 
   8   8   3       11.65        5.69      5.20 o 
  10   8   3       32.28       26.34      7.19 o 
  12   8   3       22.93       36.74      8.21 o 
  14   8   3        2.05        1.02      7.39 o 
 -11   9   3        0.92        8.35      7.80 o 
  -9   9   3      245.11      246.50     20.52 o 
  -7   9   3      141.38      170.14     15.09 o 
  -5   9   3      258.18      270.57     17.52 o 
  -3   9   3       34.40       29.06      7.89 o 
  -1   9   3       23.30       17.52      7.72 o 
   1   9   3      743.86      656.44     26.88 o 
   3   9   3      849.97      808.03     29.87 o 
   5   9   3     2400.42     2445.83     50.42 o 
   7   9   3        0.09        8.18      6.63 o 
   9   9   3       28.12       37.99      8.97 o 
  11   9   3        7.95        0.38      6.07 o 
  -8  10   3      202.19      203.94     20.32 o 
  -6  10   3       94.63       90.62     12.62 o 
  -4  10   3      867.87      853.57     32.83 o 
  -2  10   3       19.85       28.65      9.35 o 
   0  10   3        0.21        5.29      7.49 o 
   2  10   3      270.89      301.45     22.33 o 
   4  10   3        7.40       11.86      8.37 o 
   6  10   3        0.09       -8.48      6.98 o 
   8  10   3      463.40      569.64     28.22 o 
 -22   0   4        1.11        0.86     11.23 o 
 -20   0   4      492.80      496.13     49.37 o 
 -18   0   4      114.10      138.74     20.60 o 
 -16   0   4     2811.66     2789.73     53.23 o 
 -14   0   4      381.96      375.10     23.15 o 
 -12   0   4       34.67       37.00      6.19 o 
 -10   0   4      304.18      291.05     11.44 o 
  -8   0   4        3.06        9.22      3.10 o 
  -6   0   4     6067.94     6469.53     61.71 o 
  -4   0   4     3602.75     3246.01     36.41 o 
  -2   0   4     3627.61     3564.81     44.11 o 
   0   0   4     2511.79     2566.92     29.15 o 
   2   0   4    13156.17    13824.97    108.05 o 
   4   0   4      221.15      185.42      9.71 o 
   6   0   4    20580.01    20397.06    102.76 o 
   8   0   4    10774.38    11133.50    254.75 o 
  10   0   4     3064.65     3076.37     45.55 o 
  12   0   4       93.40      129.39     12.61 o 
  14   0   4      213.41      226.06     16.10 o 
  16   0   4      125.07      150.29     15.72 o 
  18   0   4       74.43       53.23     13.81 o 
  20   0   4       29.77       40.13     14.32 o 
  22   0   4       69.96       59.04     16.67 o 
 -21   1   4       37.17       24.61      9.28 o 
 -19   1   4       34.19       40.89     10.61 o 
 -17   1   4       16.87       22.34      6.57 o 
 -15   1   4     1323.53     1385.55     29.22 o 
 -13   1   4       52.38       53.16      5.82 o 
 -11   1   4     3279.64     3303.26     37.61 o 
  -9   1   4      380.04      327.49      8.07 o 
  -7   1   4      792.35      859.76     10.89 o 
  -5   1   4     1597.97     1618.83     17.56 o 
  -3   1   4     3342.63     3329.19     22.34 o 
  -1   1   4     6161.22     6255.44     44.41 o 
   1   1   4     2760.24     2880.39     18.02 o 
   3   1   4     2432.90     2520.85     17.82 o 
   5   1   4     3064.72     3246.60     22.49 o 
   7   1   4     1916.30     1937.05     19.15 o 
   9   1   4       73.02       76.40      4.57 o 
  11   1   4     1401.86     1370.65     23.09 o 
  13   1   4     1124.49     1164.09     22.95 o 
  15   1   4        3.92       11.47      4.81 o 
  17   1   4      353.76      364.21     19.20 o 
  19   1   4       28.91       42.57      8.47 o 
  21   1   4      179.36      229.08     23.57 o 
 -22   2   4        0.35       -2.42      9.43 o 
 -20   2   4      138.66      125.06     15.51 o 
 -18   2   4        0.24        2.98      5.56 o 
 -16   2   4       31.55       37.50      7.56 o 
 -14   2   4       92.17       99.75      8.99 o 
 -12   2   4      107.59      118.67      8.57 o 
 -10   2   4      460.45      472.37     10.31 o 
  -8   2   4      960.80     1007.77     18.78 o 
  -6   2   4    17463.86    19882.88    115.98 o 
  -4   2   4    15101.72    16451.99     66.15 o 
  -2   2   4      399.30      497.35      8.36 o 
   0   2   4     2134.21     2580.05     18.79 o 
   2   2   4     4795.54     5169.58     26.88 o 
   4   2   4     4672.57     5401.88     53.15 o 
   6   2   4      273.22      304.11      7.31 o 
   8   2   4      289.33      279.76      7.64 o 
  10   2   4      327.93      297.83      8.59 o 
  12   2   4      345.95      332.79     12.46 o 
  14   2   4       46.13       40.84      7.40 o 
  16   2   4        0.30        4.18      4.96 o 
  18   2   4        5.57        9.32      6.77 o 
  20   2   4       13.13       12.05      7.81 o 
 -21   3   4       13.59       16.64      9.63 o 
 -19   3   4       14.86       14.10      8.05 o 
 -17   3   4       33.97       23.63      8.45 o 
 -15   3   4      117.36      116.95     10.05 o 
 -13   3   4      148.15      142.00     10.09 o 
 -11   3   4      245.66      220.20     10.93 o 
  -9   3   4     1440.24     1516.86     20.29 o 
  -7   3   4       51.28       79.30      4.69 o 
  -5   3   4     7647.98     8190.97     45.63 o 
  -3   3   4     3901.42     4304.04     26.67 o 
  -1   3   4    14158.26    15566.16     50.99 o 
   1   3   4     5163.89     5452.23     30.10 o 
   3   3   4      117.73      141.36      5.43 o 
   5   3   4     3024.86     2830.10     24.17 o 
   7   3   4      444.60      393.38      9.18 o 
   9   3   4     1881.44     1890.43     20.78 o 
  11   3   4     1173.96     1156.57     23.39 o 
  13   3   4      348.73      308.00     16.85 o 
  15   3   4        5.91       11.02      6.70 o 
  17   3   4      352.08      346.26     20.13 o 
  19   3   4       69.55       73.24     12.51 o 
  21   3   4        4.02        2.75      7.97 o 
 -20   4   4      379.40      363.40     24.02 o 
 -18   4   4       10.04       -1.67      6.62 o 
 -16   4   4       13.82        9.21      6.40 o 
 -14   4   4       53.10       41.34      8.02 o 
 -12   4   4      183.34      192.43     13.02 o 
 -10   4   4     3382.63     3263.59     59.55 o 
  -8   4   4     2320.15     2345.78     26.01 o 
  -6   4   4      110.54      130.32      5.91 o 
  -4   4   4     1468.34     1588.72     17.74 o 
  -2   4   4        5.01        4.56      2.24 o 
   0   4   4       16.23        4.34      2.15 o 
   2   4   4      748.79      617.31     11.26 o 
   4   4   4     4975.68     5056.67     31.74 o 
   6   4   4      176.37      137.97      6.27 o 
   8   4   4     1338.17     1300.08     20.53 o 
  10   4   4      558.12      521.85     18.01 o 
  12   4   4     1174.25     1178.04     31.82 o 
  14   4   4     1439.80     1374.06     36.17 o 
  16   4   4      532.46      455.92     22.81 o 
  18   4   4       16.17       10.90      7.54 o 
  20   4   4      103.93      131.41     16.95 o 
 -19   5   4       44.09       35.17     11.48 o 
 -17   5   4      583.07      630.55     24.33 o 
 -15   5   4      861.51      904.04     27.47 o 
 -13   5   4      505.85      501.06     19.88 o 
 -11   5   4      255.12      227.77     14.30 o 
  -9   5   4      127.90      150.89      9.95 o 
  -7   5   4       16.73       21.60      4.75 o 
  -5   5   4     1725.73     1574.38     21.52 o 
  -3   5   4       73.16       70.89      5.23 o 
  -1   5   4      956.03      823.45     14.01 o 
   1   5   4     1174.97     1058.44     15.68 o 
   3   5   4     1950.46     1920.81     24.00 o 
   5   5   4      713.20      586.13     13.91 o 
   7   5   4      479.83      453.13     22.45 o 
   9   5   4      339.67      312.35     12.85 o 
  11   5   4      414.31      379.67     16.55 o 
  13   5   4      101.44      103.12     13.10 o 
  15   5   4      137.44      146.19     15.88 o 
  17   5   4        0.18       -5.02      5.92 o 
  19   5   4       35.86       44.77     11.12 o 
 -18   6   4        0.74        4.95      8.56 o 
 -16   6   4       60.02       72.91     11.50 o 
 -14   6   4       98.00      109.57     14.02 o 
 -12   6   4     1129.31     1174.34     30.12 o 
 -10   6   4     2835.69     2885.18     44.69 o 
  -8   6   4      754.53      742.42     19.61 o 
  -6   6   4      295.22      284.43     12.18 o 
  -4   6   4        0.01        5.83      3.83 o 
  -2   6   4      239.80      231.81     10.93 o 
   0   6   4      114.44      132.17      8.08 o 
   2   6   4      423.48      459.78     13.06 o 
   4   6   4      727.56      668.93     20.92 o 
   6   6   4      186.00      162.47     10.61 o 
   8   6   4      597.47      620.33     18.30 o 
  10   6   4       17.85       12.30      5.04 o 
  12   6   4       39.92       31.55      8.35 o 
  14   6   4      146.90      101.97     13.75 o 
  16   6   4       11.68       15.10      7.97 o 
  18   6   4      101.21      120.02     16.40 o 
 -17   7   4        0.38        4.35      7.82 o 
 -15   7   4        1.55        9.29      7.93 o 
 -13   7   4       66.77       58.19     10.01 o 
 -11   7   4        3.72        1.36      5.34 o 
  -9   7   4      192.44      180.70     14.20 o 
  -7   7   4     3111.78     3215.52     46.77 o 
  -5   7   4     4364.67     4537.42     47.92 o 
  -3   7   4     1673.48     1602.47     31.71 o 
  -1   7   4     2349.67     2319.90     37.41 o 
   1   7   4      365.62      359.95     14.94 o 
   3   7   4      180.55      204.64     11.68 o 
   5   7   4        2.26        6.70      4.68 o 
   7   7   4      124.25      113.69     10.32 o 
   9   7   4       11.51       13.66      7.21 o 
  11   7   4        5.26       16.87      6.66 o 
  13   7   4      328.50      294.35     21.41 o 
  15   7   4       81.73       80.48     13.62 o 
 -14   8   4       74.62      102.62     13.31 o 
 -12   8   4      138.54      134.57     14.53 o 
 -10   8   4        3.76        4.75      6.09 o 
  -8   8   4       72.41       64.69     11.13 o 
  -6   8   4      334.77      327.85     16.77 o 
  -4   8   4      379.07      373.65     18.15 o 
  -2   8   4     2792.29     2973.65     45.88 o 
   0   8   4     4668.43     4878.35     66.45 o 
   2   8   4      271.50      322.80     16.08 o 
   4   8   4      759.48      837.20     25.16 o 
   6   8   4       35.50       23.25      6.40 o 
   8   8   4      910.35      878.31     24.49 o 
  10   8   4      161.24      151.38     13.04 o 
  12   8   4       25.89       21.52      9.15 o 
  14   8   4      183.38      219.64     21.01 o 
 -11   9   4      238.16      264.65     21.90 o 
  -9   9   4       98.30      101.01     14.44 o 
  -7   9   4      429.13      462.78     24.10 o 
  -5   9   4      632.49      619.65     23.73 o 
  -3   9   4      237.48      216.11     19.47 o 
  -1   9   4      696.02      684.60     27.62 o 
   1   9   4      157.59      135.80     15.29 o 
   3   9   4        0.04       11.58      7.24 o 
   5   9   4      456.30      469.16     21.09 o 
   7   9   4      258.03      294.36     18.95 o 
   9   9   4        8.67        6.19      6.75 o 
  11   9   4      157.59      149.65     15.43 o 
  -8  10   4      162.58      147.38     17.79 o 
  -6  10   4      271.59      281.54     22.26 o 
  -4  10   4       11.87       25.64      9.68 o 
  -2  10   4       15.81       18.31      9.12 o 
   0  10   4        6.14       10.43      7.84 o 
   2  10   4       37.95       57.19     12.46 o 
   4  10   4      299.11      260.61     21.52 o 
   6  10   4      265.06      267.80     22.21 o 
 -21   1   5       96.93       89.43     13.81 o 
 -19   1   5        1.45        6.46      6.83 o 
 -17   1   5        0.83        4.25      5.24 o 
 -15   1   5      101.63      114.42     11.02 o 
 -13   1   5        5.21        1.57      3.65 o 
 -11   1   5     6579.57     6990.18     47.88 o 
  -9   1   5     2034.31     1911.52     22.99 o 
  -7   1   5      507.61      446.18     10.11 o 
  -5   1   5     1844.20     2018.23     19.61 o 
  -3   1   5     3374.49     3481.34     31.66 o 
  -1   1   5    14493.92    15760.52     93.55 o 
   1   1   5    18838.78    19772.78    103.59 o 
   3   1   5      158.26      142.12      4.70 o 
   5   1   5       23.95       34.25      6.86 o 
   7   1   5     1516.17     1432.41     21.45 o 
   9   1   5       49.95       49.28      5.83 o 
  11   1   5     1263.42     1171.52     44.57 o 
  13   1   5       65.71       53.35      7.07 o 
  15   1   5       30.68       18.52      5.60 o 
  17   1   5       58.28       86.17     10.86 o 
  19   1   5      108.01      102.29     12.23 o 
  21   1   5       14.07       17.39     10.20 o 
 -20   2   5        0.01        3.83      7.30 o 
 -18   2   5        0.09        8.49      6.11 o 
 -16   2   5      199.61      192.85     13.92 o 
 -14   2   5      512.36      493.04     18.27 o 
 -12   2   5       22.41       17.86      4.76 o 
 -10   2   5       11.17        7.63      3.10 o 
  -8   2   5     2099.27     2083.02     23.03 o 
  -6   2   5     3907.49     4181.61     30.84 o 
  -4   2   5     3532.44     3791.31     29.25 o 
  -2   2   5     2070.89     1945.23     17.33 o 
   0   2   5     6133.53     6840.47     32.97 o 
   2   2   5       28.77        8.20      2.21 o 
   4   2   5     9836.83    10211.85     84.82 o 
   6   2   5     1112.46     1113.99     19.71 o 
   8   2   5     1686.11     1534.62     25.78 o 
  10   2   5     1311.78     1338.92     23.18 o 
  12   2   5       94.63       82.81      9.10 o 
  14   2   5      909.76      896.90     24.47 o 
  16   2   5      991.39      940.55     30.71 o 
  18   2   5        5.83        9.03      7.11 o 
  20   2   5      132.84      146.54     17.05 o 
 -21   3   5       56.48       70.51     13.82 o 
 -19   3   5       60.51       82.42     13.27 o 
 -17   3   5        4.89        2.12      6.40 o 
 -15   3   5      116.69       99.42     10.98 o 
 -13   3   5      237.25      239.10     12.09 o 
 -11   3   5      146.92      133.14      9.30 o 
  -9   3   5       68.76       81.62      7.20 o 
  -7   3   5     1210.17     1257.52     19.06 o 
  -5   3   5     4078.51     3928.66     30.89 o 
  -3   3   5      793.69      798.60     12.30 o 
  -1   3   5     1125.54     1388.74     16.15 o 
   1   3   5      849.98      829.11     12.67 o 
   3   3   5        0.95        3.01      1.96 o 
   5   3   5     1247.43     1145.88     19.72 o 
   7   3   5      179.41      188.36      6.94 o 
   9   3   5       19.06       19.61      4.37 o 
  11   3   5     1020.16     1092.36     27.65 o 
  13   3   5      463.52      436.59     20.24 o 
  15   3   5      234.98      227.37     17.60 o 
  17   3   5      439.26      490.09     24.08 o 
  19   3   5      250.62      211.28     19.47 o 
 -20   4   5      116.61      120.83     16.59 o 
 -18   4   5        3.15        8.74      8.11 o 
 -16   4   5      689.25      719.48     28.26 o 
 -14   4   5      894.56      823.37     24.59 o 
 -12   4   5       17.97       18.04      6.03 o 
 -10   4   5       38.28       34.14      6.36 o 
  -8   4   5      654.51      674.33     16.67 o 
  -6   4   5      261.66      202.90      7.29 o 
  -4   4   5       38.11       47.46      4.39 o 
  -2   4   5     1911.36     2157.17     21.70 o 
   0   4   5      275.22      267.77      8.11 o 
   2   4   5      100.54      101.85      6.37 o 
   4   4   5     2407.40     2696.33     24.65 o 
   6   4   5     2264.11     2416.33     23.87 o 
   8   4   5      481.42      473.25     21.21 o 
  10   4   5      400.41      346.69     17.58 o 
  12   4   5     1384.57     1284.00     33.95 o 
  14   4   5      577.91      607.57     25.12 o 
  16   4   5      119.49      132.43     15.46 o 
  18   4   5        2.59        4.44      7.00 o 
 -19   5   5      269.34      286.18     23.18 o 
 -17   5   5      216.83      242.12     20.43 o 
 -15   5   5      679.61      659.49     23.95 o 
 -13   5   5       79.96       66.00      9.63 o 
 -11   5   5     1431.42     1406.63     30.99 o 
  -9   5   5      724.37      705.01     22.80 o 
  -7   5   5        0.05       -1.29      3.63 o 
  -5   5   5     1238.64     1214.52     19.67 o 
  -3   5   5       74.87       62.00      5.27 o 
  -1   5   5     1333.20     1369.01     18.71 o 
   1   5   5     4165.91     4468.79     33.44 o 
   3   5   5      106.37      117.42      7.57 o 
   5   5   5     1122.29     1018.21     18.66 o 
   7   5   5     1884.84     1817.36     33.05 o 
   9   5   5     4910.66     4770.94     65.03 o 
  11   5   5      573.65      572.07     23.62 o 
  13   5   5        1.95        3.60      6.03 o 
  15   5   5      125.36      124.80     15.25 o 
  17   5   5       18.37       12.18      8.45 o 
 -18   6   5       11.71       17.73     10.34 o 
 -16   6   5       93.90       83.62     14.09 o 
 -14   6   5      435.64      447.55     20.40 o 
 -12   6   5      692.46      666.49     23.45 o 
 -10   6   5      255.11      229.94     15.16 o 
  -8   6   5     1115.75     1080.12     27.06 o 
  -6   6   5     1205.29     1234.07     24.28 o 
  -4   6   5      273.28      266.93     11.70 o 
  -2   6   5      759.94      738.98     14.93 o 
   0   6   5      150.29      157.39      8.95 o 
   2   6   5     3210.72     3275.93     34.44 o 
   4   6   5     7875.98     7803.96    146.80 o 
   6   6   5     1888.74     1822.21     29.92 o 
   8   6   5      674.84      608.31     18.26 o 
  10   6   5      501.10      419.91     20.80 o 
  12   6   5       46.66       57.28     10.69 o 
  14   6   5        0.51       10.45      7.17 o 
  16   6   5        8.31        2.85      7.46 o 
 -15   7   5      149.13      162.45     16.10 o 
 -13   7   5        0.01       -3.38      5.46 o 
 -11   7   5      359.27      333.21     18.12 o 
  -9   7   5       24.80       36.76      8.08 o 
  -7   7   5       11.61       13.33      6.16 o 
  -5   7   5     1010.65     1064.79     23.97 o 
  -3   7   5      148.41      160.13     12.43 o 
  -1   7   5      932.75      869.83     23.70 o 
   1   7   5     1004.77      983.49     20.39 o 
   3   7   5        0.35        4.39      4.25 o 
   5   7   5      519.85      476.34     16.82 o 
   7   7   5      266.64      305.35     14.39 o 
   9   7   5        1.11        8.84      5.86 o 
  11   7   5        4.09       17.26      7.98 o 
  13   7   5      379.90      379.01     22.77 o 
  15   7   5       48.23       72.13     13.52 o 
 -14   8   5      345.96      339.21     21.74 o 
 -12   8   5       83.98      104.93     13.46 o 
 -10   8   5      593.21      633.46     24.50 o 
  -8   8   5        3.85       -1.16      5.98 o 
  -6   8   5        2.22        2.71      6.12 o 
  -4   8   5      265.87      259.71     15.90 o 
  -2   8   5        0.02        1.57      4.95 o 
   0   8   5      598.28      610.99     21.46 o 
   2   8   5      120.01      120.97     13.29 o 
   4   8   5      224.12      219.53     15.28 o 
   6   8   5       99.19      131.63     11.63 o 
   8   8   5      470.60      485.41     18.98 o 
  10   8   5       10.88       19.49      8.48 o 
  12   8   5       10.10        9.45      8.25 o 
 -11   9   5      198.00      202.22     20.08 o 
  -9   9   5      434.60      468.93     25.26 o 
  -7   9   5      137.05      144.37     16.65 o 
  -5   9   5       57.53       80.08     12.83 o 
  -3   9   5        1.11        3.95      6.05 o 
  -1   9   5      553.12      596.67     25.94 o 
   1   9   5        1.31        3.23      6.58 o 
   3   9   5      266.81      304.88     20.23 o 
   5   9   5      385.11      369.88     19.52 o 
   7   9   5      163.66      168.29     15.68 o 
   9   9   5      371.09      405.57     23.72 o 
  -6  10   5        1.31       12.48      8.65 o 
  -4  10   5        2.65        4.44      9.24 o 
  -2  10   5      337.32      411.94     24.26 o 
   0  10   5      110.77      124.58     16.00 o 
   2  10   5       10.34       17.66      8.91 o 
   4  10   5      731.96      814.06     33.11 o 
   6  10   5       17.99        7.88     10.05 o 
 -20   0   6       12.34       12.48     11.46 o 
 -18   0   6      229.26      254.22     27.15 o 
 -16   0   6      627.04      601.47     34.34 o 
 -14   0   6       23.94       12.59      6.99 o 
 -12   0   6      151.30      156.07     14.18 o 
 -10   0   6      381.09      310.02     16.56 o 
  -8   0   6      725.73      688.98     22.41 o 
  -6   0   6      598.33      566.07     19.36 o 
  -4   0   6     1037.07     1008.54     26.96 o 
  -2   0   6     7741.56     7739.34    123.31 o 
   0   0   6     7181.97     7454.99     83.30 o 
   2   0   6     2538.61     2711.47     28.18 o 
   4   0   6    22782.51    24187.11    206.30 o 
   6   0   6    12253.23    13659.20     95.33 o 
   8   0   6     5985.79     6308.17     68.90 o 
  10   0   6     2614.12     2693.99     48.25 o 
  12   0   6      390.14      336.34     19.09 o 
  14   0   6        0.80        2.62      6.47 o 
  16   0   6       11.41        4.09      7.16 o 
  18   0   6       11.39       29.87     10.36 o 
  20   0   6       16.26       41.12     15.16 o 
 -21   1   6       36.22       32.72      9.90 o 
 -19   1   6       51.36       63.74     11.69 o 
 -17   1   6       21.56       26.28      7.35 o 
 -15   1   6      255.28      256.74     16.97 o 
 -13   1   6      546.28      555.94     16.67 o 
 -11   1   6       55.17       71.49      7.26 o 
  -9   1   6     1171.26      971.77     19.29 o 
  -7   1   6      310.41      354.39      9.46 o 
  -5   1   6     2088.39     2114.19     21.28 o 
  -3   1   6       62.87       63.68      4.31 o 
  -1   1   6     6995.35     7864.61     65.97 o 
   1   1   6     6792.07     7484.14     49.32 o 
   3   1   6      121.74      187.01      5.76 o 
   5   1   6      197.07      188.83      8.43 o 
   7   1   6       65.25       56.25      5.96 o 
   9   1   6     2443.88     2522.16     32.03 o 
  11   1   6      980.58      896.00     26.55 o 
  13   1   6      598.21      595.70     18.07 o 
  15   1   6      158.78      169.79     12.16 o 
  17   1   6        0.89       11.58      6.36 o 
  19   1   6        0.45        9.57      7.56 o 
 -20   2   6       53.97       86.73     16.61 o 
 -18   2   6       61.17       83.02     11.06 o 
 -16   2   6        0.38        1.13      5.09 o 
 -14   2   6        0.76        4.06      4.94 o 
 -12   2   6        5.74       -1.80      3.89 o 
 -10   2   6      141.46      158.10      9.34 o 
  -8   2   6        4.12        3.37      2.76 o 
  -6   2   6     5386.01     6055.54     39.23 o 
  -4   2   6     1162.47     1314.97     14.32 o 
  -2   2   6     1702.92     2067.24     23.35 o 
   0   2   6        5.86       14.60      2.68 o 
   2   2   6     3083.40     3178.86     24.06 o 
   4   2   6     2371.90     2761.55     24.09 o 
   6   2   6     1078.12     1246.10     18.03 o 
   8   2   6        2.12        0.23      3.08 o 
  10   2   6      110.42      113.79      8.93 o 
  12   2   6      437.47      424.85     15.26 o 
  14   2   6       82.31       71.31      8.36 o 
  16   2   6        0.76        1.41      5.99 o 
  18   2   6       29.39       25.65      8.93 o 
  20   2   6       36.22       24.55      9.41 o 
 -19   3   6      107.77      121.71     15.61 o 
 -17   3   6       47.12       42.53     10.06 o 
 -15   3   6       23.17       20.05      6.55 o 
 -13   3   6      113.35      115.03     11.03 o 
 -11   3   6     1470.34     1532.40     26.46 o 
  -9   3   6     1409.00     1278.09     55.34 o 
  -7   3   6     1873.79     2003.26     24.20 o 
  -5   3   6       56.54       51.31      4.21 o 
  -3   3   6     1266.74     1235.64     16.03 o 
  -1   3   6     5265.04     6259.01     36.38 o 
   1   3   6        0.37        5.12      2.29 o 
   3   3   6      758.15      673.96     13.19 o 
   5   3   6      120.84      124.19      6.44 o 
   7   3   6       11.14        3.15      3.22 o 
   9   3   6       24.91       33.45      5.67 o 
  11   3   6       47.33       37.78      6.40 o 
  13   3   6      140.98      122.08     13.51 o 
  15   3   6      334.29      305.18     19.08 o 
  17   3   6      255.69      244.31     20.01 o 
  19   3   6        0.02        4.54      7.31 o 
 -20   4   6       11.93       27.22     10.75 o 
 -18   4   6      116.34      117.32     15.84 o 
 -16   4   6      160.06      181.22     17.59 o 
 -14   4   6        0.11        3.87      6.28 o 
 -12   4   6       27.82       36.09      7.28 o 
 -10   4   6        0.86        0.64      3.84 o 
  -8   4   6     2572.61     2423.06    105.04 o 
  -6   4   6     4422.54     4708.36     37.91 o 
  -4   4   6      144.09      121.39      6.46 o 
  -2   4   6     4890.60     5156.72     35.05 o 
   0   4   6      772.66      727.54     13.51 o 
   2   4   6      637.05      530.20     11.70 o 
   4   4   6      183.01      240.76      8.37 o 
   6   4   6     1953.89     1800.92     31.81 o 
   8   4   6       52.09       50.29      7.38 o 
  10   4   6     2458.22     2458.40     45.42 o 
  12   4   6      191.28      173.90     15.87 o 
  14   4   6        1.27        9.68      8.97 o 
  16   4   6      166.82      183.51     18.01 o 
  18   4   6       22.09        8.64      7.64 o 
 -19   5   6        7.69       12.45     10.06 o 
 -17   5   6       15.43       17.39      8.98 o 
 -15   5   6      108.48       99.78     13.70 o 
 -13   5   6       14.71       14.97      7.51 o 
 -11   5   6        3.34        4.99      5.87 o 
  -9   5   6       98.57       97.08     10.40 o 
  -7   5   6       35.39       39.92      6.26 o 
  -5   5   6      699.03      605.46     16.37 o 
  -3   5   6     1291.76     1253.79     18.72 o 
  -1   5   6      796.51      828.86     15.39 o 
   1   5   6     3742.17     3798.12     32.31 o 
   3   5   6     2859.56     2942.39     53.71 o 
   5   5   6     4541.76     4464.47     79.07 o 
   7   5   6     3031.93     3080.32     38.00 o 
   9   5   6       36.51       32.55      8.18 o 
  11   5   6      275.41      295.72     18.68 o 
  13   5   6      203.66      212.11     18.04 o 
  15   5   6       47.46       35.86      9.75 o 
  17   5   6       83.05      113.49     15.74 o 
 -16   6   6        0.42        0.77      7.70 o 
 -14   6   6       88.08      109.82     14.87 o 
 -12   6   6       69.44       86.76     10.87 o 
 -10   6   6      150.70      186.39     14.31 o 
  -8   6   6       13.16       12.77      5.73 o 
  -6   6   6       25.00       31.19      6.96 o 
  -4   6   6     4646.32     4890.79     47.24 o 
  -2   6   6     1033.65      971.88     17.68 o 
   0   6   6     2015.85     1966.19     29.34 o 
   2   6   6      463.76      432.22     13.69 o 
   4   6   6      402.51      335.22     12.41 o 
   6   6   6        6.14        5.21      4.27 o 
   8   6   6       67.92       53.77      9.93 o 
  10   6   6      408.18      430.78     21.47 o 
  12   6   6       59.65       69.77     11.95 o 
  14   6   6      368.81      362.86     22.85 o 
  16   6   6       34.18       73.73     13.70 o 
 -15   7   6       18.23       19.25      9.68 o 
 -13   7   6        1.87        2.49      6.31 o 
 -11   7   6       21.42       24.54      7.94 o 
  -9   7   6     1570.18     1600.65     35.80 o 
  -7   7   6       12.38       13.29      6.36 o 
  -5   7   6     3533.18     3772.60     58.40 o 
  -3   7   6     1065.01     1093.18     27.14 o 
  -1   7   6     1364.90     1327.22     29.41 o 
   1   7   6      854.09      832.33     19.40 o 
   3   7   6       43.51       46.68      6.63 o 
   5   7   6      102.08      100.16      9.98 o 
   7   7   6       13.41       11.16      5.87 o 
   9   7   6      378.73      355.56     20.56 o 
  11   7   6       39.68       47.99     10.67 o 
  13   7   6      226.36      189.77     19.34 o 
  15   7   6       99.71      109.02     16.16 o 
 -12   8   6       48.74       51.29     10.41 o 
 -10   8   6      719.82      695.58     26.10 o 
  -8   8   6      212.73      234.76     19.48 o 
  -6   8   6      876.81      860.73     30.84 o 
  -4   8   6      357.39      376.66     21.16 o 
  -2   8   6      442.77      442.77     19.15 o 
   0   8   6      793.07      847.93     25.45 o 
   2   8   6      432.06      439.71     19.03 o 
   4   8   6      151.55      163.09     14.11 o 
   6   8   6       24.20       18.37      6.29 o 
   8   8   6      330.06      318.50     21.25 o 
  10   8   6      539.28      562.76     29.40 o 
  12   8   6        1.99        4.69      7.99 o 
  -9   9   6      401.84      411.58     24.66 o 
  -7   9   6       11.83        5.15      8.70 o 
  -5   9   6      462.81      487.85     24.90 o 
  -3   9   6      317.64      313.44     21.61 o 
  -1   9   6       62.40       53.99     11.43 o 
   1   9   6      201.80      236.11     19.17 o 
   3   9   6       24.75       43.76     12.23 o 
   5   9   6      216.59      250.51     17.95 o 
   7   9   6        2.10        2.99      7.71 o 
   9   9   6       49.51       38.09     12.77 o 
  -4  10   6        7.44       15.34     10.10 o 
  -2  10   6       19.98       20.68     11.07 o 
   0  10   6       27.63       32.41     10.13 o 
   2  10   6        1.81        4.11      8.01 o 
 -21   1   7       24.13       12.26      8.78 o 
 -19   1   7        7.50       12.96      7.83 o 
 -17   1   7        0.60       -3.56      5.13 o 
 -15   1   7       11.78       20.24      6.55 o 
 -13   1   7       10.73       10.53      4.68 o 
 -11   1   7      607.02      609.11     18.66 o 
  -9   1   7      563.76      519.09     15.14 o 
  -7   1   7      494.75      495.51     14.05 o 
  -5   1   7      265.26      254.66      8.34 o 
  -3   1   7      887.43     1086.68     13.48 o 
  -1   1   7      175.94      147.18      5.92 o 
   1   1   7      175.05      110.86      5.39 o 
   3   1   7     7191.55     7979.43     99.72 o 
   5   1   7      905.11      826.72     17.57 o 
   7   1   7      648.51      672.69     16.81 o 
   9   1   7      344.62      294.65     12.21 o 
  11   1   7        2.37        1.52      4.31 o 
  13   1   7      703.46      686.62     22.32 o 
  15   1   7      421.77      400.15     16.52 o 
  17   1   7        9.31        3.36      6.00 o 
  19   1   7      183.96      213.32     19.74 o 
 -20   2   7        1.07       -1.71      7.91 o 
 -18   2   7       80.77       93.01     12.01 o 
 -16   2   7       80.80       91.40     11.03 o 
 -14   2   7      130.52      143.19     12.56 o 
 -12   2   7      524.30      478.63     23.15 o 
 -10   2   7      334.43      304.49     12.26 o 
  -8   2   7       39.92       36.05      5.46 o 
  -6   2   7     2704.65     2572.95     27.01 o 
  -4   2   7     1297.68     1295.41     18.80 o 
  -2   2   7     5374.08     5919.46     34.33 o 
   0   2   7     3326.46     3150.32     35.85 o 
   2   2   7       20.89       27.55      3.42 o 
   4   2   7     3343.32     3229.33     37.75 o 
   6   2   7      909.81      957.40     19.55 o 
   8   2   7       10.82       11.97      4.18 o 
  10   2   7     1281.72     1267.30     24.86 o 
  12   2   7        0.13        2.51      4.35 o 
  14   2   7      460.67      495.87     19.98 o 
  16   2   7       44.76       32.69      9.48 o 
  18   2   7       32.42       29.03      9.58 o 
 -19   3   7       98.79       83.00     13.92 o 
 -17   3   7       12.08       20.76      8.43 o 
 -15   3   7      621.16      610.07     22.43 o 
 -13   3   7      228.44      203.79     14.16 o 
 -11   3   7      683.53      676.76     21.24 o 
  -9   3   7     1356.14     1359.97     28.19 o 
  -7   3   7      183.60      222.03     11.08 o 
  -5   3   7     2948.05     2840.64     31.54 o 
  -3   3   7     4296.79     4266.18     30.92 o 
  -1   3   7      189.30      182.17      7.13 o 
   1   3   7      249.65      273.60      8.49 o 
   3   3   7      308.95      266.47      8.48 o 
   5   3   7      505.98      455.20     12.12 o 
   7   3   7     2797.54     2907.48     38.60 o 
   9   3   7       16.66       24.01      5.48 o 
  11   3   7      822.37      821.31     32.09 o 
  13   3   7       28.17       35.90      8.89 o 
  15   3   7      827.90      760.77     29.47 o 
  17   3   7       51.56       71.30     12.78 o 
  19   3   7       41.64       70.45     13.49 o 
 -18   4   7       10.62       16.10      9.29 o 
 -16   4   7      499.14      444.43     23.82 o 
 -14   4   7      404.20      364.58     20.55 o 
 -12   4   7       99.08       82.33     10.22 o 
 -10   4   7       31.25       21.81      6.25 o 
  -8   4   7      265.26      262.03     11.91 o 
  -6   4   7      872.79      765.40     16.46 o 
  -4   4   7      148.72      127.87      7.88 o 
  -2   4   7       47.34       63.61      5.50 o 
   0   4   7      355.06      350.00     10.08 o 
   2   4   7       87.27       92.87      6.32 o 
   4   4   7      155.81      125.45      7.12 o 
   6   4   7     1949.63     2065.24     29.76 o 
   8   4   7        0.17        3.87      4.58 o 
  10   4   7     2251.21     2338.61     41.21 o 
  12   4   7      314.95      352.63     19.76 o 
  14   4   7        0.06        1.53      6.33 o 
  16   4   7       11.80       24.84      9.07 o 
  18   4   7        2.05       12.78      8.47 o 
 -17   5   7       87.43       82.25     14.17 o 
 -15   5   7      502.84      533.33     25.91 o 
 -13   5   7      410.26      407.59     22.07 o 
 -11   5   7      711.82      688.07     26.49 o 
  -9   5   7      185.36      171.23     13.05 o 
  -7   5   7       66.14       79.20      8.18 o 
  -5   5   7      725.34      674.09     17.99 o 
  -3   5   7       64.34       87.63      7.28 o 
  -1   5   7      982.78      838.83     20.27 o 
   1   5   7      946.63      907.81     22.53 o 
   3   5   7      241.00      231.99     10.35 o 
   5   5   7     1483.50     1439.91     25.95 o 
   7   5   7      263.60      242.36     13.97 o 
   9   5   7        6.61        3.04      5.76 o 
  11   5   7      125.33      107.04     13.67 o 
  13   5   7        0.04       -1.90      5.94 o 
  15   5   7       38.56       42.59     10.86 o 
  17   5   7      105.79      126.76     17.01 o 
 -16   6   7        3.36        0.42      8.47 o 
 -14   6   7       39.09       41.50     10.66 o 
 -12   6   7      181.11      171.00     16.89 o 
 -10   6   7      417.87      408.98     18.67 o 
  -8   6   7       55.62       53.47      8.78 o 
  -6   6   7      423.15      371.01     16.46 o 
  -4   6   7      296.50      301.49     14.69 o 
  -2   6   7      572.01      578.63     15.67 o 
   0   6   7     7085.34     7392.27     54.31 o 
   2   6   7       10.19       13.09      4.57 o 
   4   6   7      746.53      686.01     17.55 o 
   6   6   7     1097.40     1063.09     30.85 o 
   8   6   7      240.00      233.11     17.81 o 
  10   6   7      179.75      193.76     17.36 o 
  12   6   7       60.75       64.20     11.79 o 
  14   6   7       76.50       81.39     13.81 o 
  16   6   7      117.96      136.10     18.12 o 
 -15   7   7       30.94       42.57     12.33 o 
 -13   7   7      253.75      284.37     22.04 o 
 -11   7   7       57.90       55.61     10.02 o 
  -9   7   7     1571.21     1551.92     36.10 o 
  -7   7   7      181.37      178.11     14.52 o 
  -5   7   7     1260.13     1199.36     34.06 o 
  -3   7   7       32.78       36.33      8.74 o 
  -1   7   7      223.17      204.24     13.88 o 
   1   7   7     2259.74     2309.30     32.93 o 
   3   7   7     1369.97     1392.90     25.89 o 
   5   7   7      109.61      125.92     12.34 o 
   7   7   7      188.78      208.10     17.60 o 
   9   7   7      288.74      250.61     19.81 o 
  11   7   7       39.54       45.92     11.20 o 
  13   7   7       24.38       42.04     10.78 o 
 -12   8   7       28.66       28.53      9.41 o 
 -10   8   7      211.19      219.20     20.03 o 
  -8   8   7        4.80       14.38      8.14 o 
  -6   8   7      721.64      643.96     27.49 o 
  -4   8   7       40.12       32.74      8.95 o 
  -2   8   7      200.99      191.01     16.81 o 
   0   8   7       27.34       18.88      6.79 o 
   2   8   7       10.98       11.09      7.45 o 
   4   8   7      826.18      830.34     26.26 o 
   6   8   7      250.36      292.89     20.56 o 
   8   8   7       12.18        4.82      7.60 o 
  10   8   7      279.13      335.66     23.75 o 
  -9   9   7        4.36        2.39      7.92 o 
  -7   9   7       18.17       12.08      8.67 o 
  -5   9   7       28.56       32.46     10.18 o 
  -3   9   7       11.95       14.36      7.75 o 
  -1   9   7       83.53       85.67     15.30 o 
   1   9   7       99.75       98.01     13.83 o 
   3   9   7       63.88       67.88     12.16 o 
   5   9   7      316.42      366.18     23.18 o 
   7   9   7      129.13      179.76     22.23 o 
 -20   0   8        6.74       14.07     12.78 o 
 -18   0   8      181.93      178.79     30.13 o 
 -16   0   8      163.64      159.03     22.81 o 
 -14   0   8      963.11     1012.48     34.69 o 
 -12   0   8        0.35        3.76      5.74 o 
 -10   0   8     1402.37     1542.82     46.91 o 
  -8   0   8      197.32      286.62     18.84 o 
  -6   0   8     8972.88     9097.59     85.11 o 
  -4   0   8     3450.16     3535.43     50.98 o 
  -2   0   8       29.20       37.69      5.90 o 
   0   0   8     1914.68     2094.81     34.78 o 
   2   0   8      590.49      710.71     17.15 o 
   4   0   8     3574.33     3325.31     50.39 o 
   6   0   8     2181.76     1972.31     40.98 o 
   8   0   8     1291.64     1201.22     63.34 o 
  10   0   8      169.99      187.64     22.45 o 
  12   0   8      153.99      145.31     16.16 o 
  14   0   8       50.18       53.09     11.36 o 
  16   0   8       49.20       92.98     15.19 o 
  18   0   8       16.27       13.28      9.76 o 
 -19   1   8       42.35       43.84     11.30 o 
 -17   1   8       47.81       69.16     10.41 o 
 -15   1   8       34.03       33.05      7.68 o 
 -13   1   8      473.71      471.03     16.74 o 
 -11   1   8      139.70      146.92     10.61 o 
  -9   1   8     2931.66     2921.57     60.76 o 
  -7   1   8      331.54      271.72     11.48 o 
  -5   1   8     1654.65     1819.81     26.66 o 
  -3   1   8     1138.84     1163.10     17.86 o 
  -1   1   8      982.38     1029.28     15.69 o 
   1   1   8      100.02       63.55      4.82 o 
   3   1   8     1720.41     1748.31     25.45 o 
   5   1   8      370.15      392.96     13.19 o 
   7   1   8      600.24      542.84     16.05 o 
   9   1   8     1152.95     1061.43     23.18 o 
  11   1   8       56.23       46.53      8.07 o 
  13   1   8        1.55       -2.98      4.13 o 
  15   1   8      357.85      371.78     16.68 o 
  17   1   8       33.55       22.86      8.15 o 
  19   1   8      204.43      229.88     20.89 o 
 -20   2   8      148.73      192.59     23.40 o 
 -18   2   8      128.48      147.75     14.75 o 
 -16   2   8        1.29        2.04      5.76 o 
 -14   2   8       94.52       93.77     11.06 o 
 -12   2   8       79.69       78.18      9.87 o 
 -10   2   8      274.18      234.86     12.26 o 
  -8   2   8      252.16      230.26     11.33 o 
  -6   2   8      670.66      608.22     16.35 o 
  -4   2   8      496.97      480.71     12.43 o 
  -2   2   8      460.89      511.41     12.58 o 
   0   2   8     2464.58     2471.47     28.88 o 
   2   2   8     2642.16     2830.02     25.56 o 
   4   2   8      244.08      224.86     10.11 o 
   6   2   8       14.72       24.97      5.13 o 
   8   2   8       33.44       26.56      5.57 o 
  10   2   8      439.49      397.66     15.24 o 
  12   2   8      399.57      402.69     16.03 o 
  14   2   8      384.47      403.37     18.78 o 
  16   2   8      177.38      171.89     17.79 o 
  18   2   8      143.98      138.15     17.12 o 
 -19   3   8       24.21       11.97      9.30 o 
 -17   3   8        8.10       10.84      7.83 o 
 -15   3   8      113.06      112.00     12.24 o 
 -13   3   8       34.22       40.60      8.30 o 
 -11   3   8     1019.73     1013.16     26.75 o 
  -9   3   8      241.74      250.80     18.15 o 
  -7   3   8        9.26       16.62      5.23 o 
  -5   3   8       35.12       29.91      4.74 o 
  -3   3   8        4.78       11.72      3.63 o 
  -1   3   8      776.24      756.86     14.18 o 
   1   3   8      115.22       98.64      6.35 o 
   3   3   8      963.40      863.68     16.91 o 
   5   3   8      375.84      306.37     12.27 o 
   7   3   8      681.43      662.44     19.74 o 
   9   3   8     3936.62     3755.71     60.48 o 
  11   3   8      310.29      346.69     16.65 o 
  13   3   8      417.62      423.41     21.96 o 
  15   3   8        3.30       10.77      7.63 o 
  17   3   8       48.07       51.50     11.98 o 
 -18   4   8        6.90       17.87      9.63 o 
 -16   4   8      125.13      118.53     15.65 o 
 -14   4   8       36.64       45.02     10.25 o 
 -12   4   8       94.14      115.37     11.96 o 
 -10   4   8     1890.37     1815.90     35.48 o 
  -8   4   8       24.72       23.47      6.16 o 
  -6   4   8     3857.30     3920.83     44.41 o 
  -4   4   8     1647.05     1572.70     24.03 o 
  -2   4   8     2727.64     2615.16     30.40 o 
   0   4   8     6446.84     6458.22    102.49 o 
   2   4   8      175.38      193.90      8.69 o 
   4   4   8     3169.33     2979.00     45.39 o 
   6   4   8       57.77       56.33      7.35 o 
   8   4   8      202.75      198.40     13.67 o 
  10   4   8        4.94        1.84      4.93 o 
  12   4   8      776.63      783.76     29.39 o 
  14   4   8       66.16       52.49     11.28 o 
  16   4   8       36.60       19.36      9.09 o 
 -17   5   8        5.53       -2.89      8.10 o 
 -15   5   8      114.78      128.28     16.43 o 
 -13   5   8      180.77      159.74     16.68 o 
 -11   5   8      851.39      775.43     28.70 o 
  -9   5   8     1160.25     1145.75     33.12 o 
  -7   5   8       74.13       53.65      7.39 o 
  -5   5   8       20.88       16.26      5.22 o 
  -3   5   8      381.85      364.02     13.64 o 
  -1   5   8      237.00      220.61     10.37 o 
   1   5   8     1932.18     1983.10     27.63 o 
   3   5   8      548.73      538.08     16.28 o 
   5   5   8     3417.60     3548.95     47.19 o 
   7   5   8      459.36      442.98     18.05 o 
   9   5   8      643.99      646.12     25.68 o 
  11   5   8      335.13      340.20     20.49 o 
  13   5   8       38.70       57.84     11.77 o 
  15   5   8       92.39       94.51     14.77 o 
 -16   6   8      157.10      163.21     19.28 o 
 -14   6   8       62.13       66.66     12.72 o 
 -12   6   8        2.66       -1.21      6.50 o 
 -10   6   8        5.48        6.91      7.81 o 
  -8   6   8      107.20       82.22     10.50 o 
  -6   6   8      704.29      566.26     20.77 o 
  -4   6   8     3357.54     3166.45     73.87 o 
  -2   6   8       83.58       85.73      8.74 o 
   0   6   8     1435.21     1375.17     26.77 o 
   2   6   8       44.89       47.10      6.52 o 
   4   6   8       20.59       26.40      6.66 o 
   6   6   8      151.93      161.50     15.26 o 
   8   6   8       91.19      101.87     13.29 o 
  10   6   8       72.56       66.89     11.64 o 
  12   6   8       40.53       19.88      8.53 o 
  14   6   8       13.81       13.74      8.74 o 
 -13   7   8       23.78       22.85      9.56 o 
 -11   7   8      541.59      533.66     26.43 o 
  -9   7   8       13.83       25.24      7.98 o 
  -7   7   8        0.50       -2.18      5.53 o 
  -5   7   8      327.91      326.64     19.11 o 
  -3   7   8      409.15      406.72     20.64 o 
  -1   7   8      541.54      499.14     25.63 o 
   1   7   8       44.46       54.60      7.84 o 
   3   7   8      278.74      304.87     14.70 o 
   5   7   8        1.67       -1.48      6.02 o 
   7   7   8      132.82      132.26     15.46 o 
   9   7   8      367.59      358.73     22.23 o 
  11   7   8      302.54      314.20     23.26 o 
 -10   8   8      303.61      291.63     26.05 o 
  -8   8   8       92.54      102.86     14.74 o 
  -6   8   8      721.56      714.27     29.51 o 
  -4   8   8      677.80      719.68     28.72 o 
  -2   8   8      100.70      101.07     13.49 o 
   0   8   8      204.22      218.48     17.92 o 
   2   8   8       51.55       83.32     14.58 o 
   4   8   8     1023.98     1127.34     40.66 o 
   6   8   8     1365.15     1374.68     50.19 o 
   8   8   8       16.55       29.83     10.33 o 
  10   8   8       16.13       13.10      9.29 o 
  -5   9   8       25.34       40.08     10.64 o 
  -3   9   8      194.02      232.62     20.26 o 
  -1   9   8      201.01      173.61     21.03 o 
   1   9   8      171.31      235.05     23.32 o 
   3   9   8       69.20       99.79     21.65 o 
   5   9   8      117.51      152.48     26.17 o 
 -19   1   9      263.01      278.78     22.66 o 
 -17   1   9       79.47       83.45     13.27 o 
 -15   1   9     1014.85     1070.52     30.25 o 
 -13   1   9       34.30       25.76      7.19 o 
 -11   1   9      448.64      396.19     15.61 o 
  -9   1   9     1481.69     1489.75     27.72 o 
  -7   1   9        2.30        2.50      3.79 o 
  -5   1   9     1957.31     1841.58     43.32 o 
  -3   1   9      819.67      847.33     18.78 o 
  -1   1   9     5076.33     4972.42     45.32 o 
   1   1   9       38.37       37.93      4.68 o 
   3   1   9     1308.66     1191.04     37.54 o 
   5   1   9     1978.06     1923.55     29.54 o 
   7   1   9      144.98      167.73     11.06 o 
   9   1   9      535.92      504.87     17.12 o 
  11   1   9       49.56       37.86      6.95 o 
  13   1   9      130.15      173.71     13.04 o 
  15   1   9        0.20       -1.43      5.28 o 
  17   1   9        0.01        3.37      6.60 o 
 -18   2   9        4.25        4.15      6.82 o 
 -16   2   9      819.92      817.32     27.49 o 
 -14   2   9      243.26      247.67     16.52 o 
 -12   2   9      415.52      420.62     18.43 o 
 -10   2   9      893.84      876.02     22.03 o 
  -8   2   9       16.76       11.82      4.84 o 
  -6   2   9     2215.95     2221.18     32.14 o 
  -4   2   9     6112.21     5821.51    102.93 o 
  -2   2   9      992.14     1004.62     18.42 o 
   0   2   9     9763.99     9591.53    180.52 o 
   2   2   9     1133.38      987.54     21.36 o 
   4   2   9      181.80      189.58     10.56 o 
   6   2   9      454.39      411.36     14.78 o 
   8   2   9      503.55      442.56     15.86 o 
  10   2   9      478.07      431.64     17.93 o 
  12   2   9      138.66      147.77     11.99 o 
  14   2   9      800.70      747.39     25.94 o 
  16   2   9      320.29      381.66     23.42 o 
 -17   3   9       77.70       66.10     12.67 o 
 -15   3   9        0.01        5.21      6.30 o 
 -13   3   9      326.50      322.62     17.25 o 
 -11   3   9       78.82       71.95     10.02 o 
  -9   3   9       61.98       69.27      9.27 o 
  -7   3   9      781.31      749.66     21.69 o 
  -5   3   9       88.27       90.21      8.38 o 
  -3   3   9      461.75      379.29     12.30 o 
  -1   3   9     1418.25     1391.87     22.23 o 
   1   3   9     1910.41     1826.68     24.96 o 
   3   3   9     3159.65     3116.14     40.66 o 
   5   3   9     6630.94     6649.63     71.27 o 
   7   3   9       82.17       88.95      9.02 o 
   9   3   9     1386.84     1474.66     28.95 o 
  11   3   9      349.07      326.89     16.72 o 
  13   3   9      335.81      356.51     21.48 o 
  15   3   9       31.02       26.50      9.53 o 
  17   3   9        0.00        1.03      7.97 o 
 -16   4   9      145.22      124.29     16.20 o 
 -14   4   9       73.87       70.29     12.58 o 
 -12   4   9      184.06      192.94     15.21 o 
 -10   4   9        6.07        8.75      5.63 o 
  -8   4   9      212.79      207.25     14.03 o 
  -6   4   9       24.62       21.97      5.51 o 
  -4   4   9       42.60       42.16      6.36 o 
  -2   4   9        1.41       -0.10      3.37 o 
   0   4   9      449.97      390.20     13.84 o 
   2   4   9      162.54      151.37     10.23 o 
   4   4   9      567.37      579.46     17.42 o 
   6   4   9     2367.53     2357.02     36.90 o 
   8   4   9       68.00       50.39      8.33 o 
  10   4   9      825.31      785.36     25.12 o 
  12   4   9       45.53       36.95      9.58 o 
  14   4   9      151.42      102.89     14.71 o 
  16   4   9        3.06        2.90      8.46 o 
 -15   5   9      135.40      154.74     18.07 o 
 -13   5   9       55.81       42.30     10.86 o 
 -11   5   9      310.87      254.55     19.54 o 
  -9   5   9      102.79      101.64     13.11 o 
  -7   5   9        7.43        5.19      5.21 o 
  -5   5   9      138.25      139.89     10.74 o 
  -3   5   9      286.62      285.96     13.07 o 
  -1   5   9     1628.17     1628.00     36.73 o 
   1   5   9      352.87      360.31     12.93 o 
   3   5   9     1487.11     1301.93     45.62 o 
   5   5   9       18.15       13.29      5.83 o 
   7   5   9        3.59        1.63      5.18 o 
   9   5   9      634.87      605.97     25.61 o 
  11   5   9      216.60      207.20     18.76 o 
  13   5   9      171.19      205.68     19.86 o 
  15   5   9      532.03      527.99     28.23 o 
 -14   6   9      141.10      150.37     18.09 o 
 -12   6   9      419.26      425.92     24.02 o 
 -10   6   9      927.26      933.02     32.89 o 
  -8   6   9       73.79       43.19     10.02 o 
  -6   6   9     2299.63     2195.46     40.49 o 
  -4   6   9       93.98       88.11      9.48 o 
  -2   6   9     1284.04     1144.93     41.28 o 
   0   6   9      281.03      231.94     13.06 o 
   2   6   9      492.92      520.84     19.51 o 
   4   6   9      117.26      128.15     12.32 o 
   6   6   9        4.93        7.77      5.60 o 
   8   6   9        3.68        5.14      6.55 o 
  10   6   9       59.83       85.07     13.60 o 
  12   6   9      211.05      237.05     21.26 o 
 -11   7   9       94.19      104.92     14.91 o 
  -9   7   9       42.29       39.30     10.55 o 
  -7   7   9      295.38      317.27     18.40 o 
  -5   7   9      416.90      417.04     21.78 o 
  -3   7   9       12.57       15.53      7.50 o 
  -1   7   9      720.48      665.85     29.97 o 
   1   7   9      395.57      390.72     18.17 o 
   3   7   9      368.09      372.89     20.06 o 
   5   7   9      237.42      215.08     18.23 o 
   7   7   9       73.81       90.37     13.80 o 
   9   7   9      633.01      728.21     30.64 o 
  11   7   9      181.26      218.19     21.14 o 
  -8   8   9       74.23       70.32     15.54 o 
  -6   8   9      113.70      114.28     15.62 o 
  -4   8   9      404.55      393.67     27.68 o 
  -2   8   9      526.98      542.02     25.32 o 
   0   8   9        0.16        1.40      6.38 o 
   2   8   9       90.96       86.82     27.13 o 
   4   8   9       71.56       98.60     20.35 o 
   6   8   9      190.93      251.95     20.76 o 
   8   8   9        0.59       -4.61      8.15 o 
  -1   9   9      581.44      642.29     33.61 o 
   1   9   9       75.82       90.55     24.29 o 
 -18   0  10       44.10       25.58     13.04 o 
 -16   0  10      403.45      504.44     36.07 o 
 -14   0  10     3508.21     3653.59    104.45 o 
 -12   0  10     2366.30     2478.82     55.75 o 
 -10   0  10    11331.02    12014.47    158.45 o 
  -8   0  10       63.28       96.66     14.52 o 
  -6   0  10       44.95       41.63      9.48 o 
  -4   0  10     1714.91     1559.20     38.25 o 
  -2   0  10     1652.09     1645.87     42.74 o 
   0   0  10      250.53      277.04     21.51 o 
   2   0  10        6.15        4.11      4.85 o 
   4   0  10       15.31       18.71      7.17 o 
   6   0  10     1638.55     1633.66     41.51 o 
   8   0  10     2417.90     2411.05     52.28 o 
  10   0  10      909.58      844.61     32.94 o 
  12   0  10      137.74      181.73     19.33 o 
  14   0  10      389.57      375.71     25.13 o 
  16   0  10       30.43        6.98      9.46 o 
 -17   1  10      163.20      158.15     17.82 o 
 -15   1  10      471.29      498.21     21.90 o 
 -13   1  10        3.26        5.64      5.87 o 
 -11   1  10      947.14      933.99     24.19 o 
  -9   1  10     1413.87     1350.21     27.79 o 
  -7   1  10     4308.82     4306.02     47.18 o 
  -5   1  10     7560.76     7602.58     65.60 o 
  -3   1  10      138.05      141.67      9.85 o 
  -1   1  10      626.86      633.17     17.72 o 
   1   1  10        8.82        7.69      4.22 o 
   3   1  10      833.94      849.44     25.65 o 
   5   1  10      583.33      508.08     16.39 o 
   7   1  10      193.28      215.81     12.82 o 
   9   1  10      691.11      711.81     21.11 o 
  11   1  10      403.61      413.26     17.04 o 
  13   1  10       10.39        4.08      5.56 o 
  15   1  10      106.77       77.28     10.64 o 
  17   1  10       12.65        9.25      8.47 o 
 -18   2  10      101.06      106.95     14.02 o 
 -16   2  10      120.65      124.60     14.19 o 
 -14   2  10        2.65        2.63      5.72 o 
 -12   2  10      315.55      300.80     17.38 o 
 -10   2  10       43.64       34.00      7.09 o 
  -8   2  10       58.63       57.18      7.80 o 
  -6   2  10       47.47       44.46      6.91 o 
  -4   2  10     4168.10     4245.64     45.06 o 
  -2   2  10      309.68      252.40     11.71 o 
   0   2  10     1609.65     1789.43     31.83 o 
   2   2  10       44.55       40.18      6.19 o 
   4   2  10       46.26       38.64      6.33 o 
   6   2  10       11.17       14.92      5.05 o 
   8   2  10        0.08       -1.26      4.08 o 
  10   2  10       18.01       27.96      6.64 o 
  12   2  10       59.79       76.59      9.75 o 
  14   2  10      318.38      335.66     20.02 o 
  16   2  10       18.62       21.36      9.85 o 
 -17   3  10        1.64        2.72      7.61 o 
 -15   3  10      137.35      158.96     15.59 o 
 -13   3  10      152.17      166.51     15.05 o 
 -11   3  10        1.59       -1.36      5.38 o 
  -9   3  10      125.28      163.13     15.27 o 
  -7   3  10      138.30      178.84     11.77 o 
  -5   3  10      272.01      261.95     12.81 o 
  -3   3  10       12.96       22.40      5.49 o 
  -1   3  10      700.15      661.43     17.56 o 
   1   3  10     4373.66     4433.71     72.33 o 
   3   3  10      540.08      568.72     18.54 o 
   5   3  10     3173.58     3285.48     41.76 o 
   7   3  10       28.88       35.19      6.85 o 
   9   3  10       22.31       24.28      6.03 o 
  11   3  10      446.92      442.91     20.14 o 
  13   3  10       74.75       60.12     11.75 o 
  15   3  10        2.70       -1.70      7.33 o 
 -16   4  10       65.88       46.29     12.10 o 
 -14   4  10      139.17      119.72     15.72 o 
 -12   4  10      316.85      324.96     21.08 o 
 -10   4  10     1695.25     1655.48     41.64 o 
  -8   4  10     1060.57      943.23     26.87 o 
  -6   4  10      448.36      426.63     18.01 o 
  -4   4  10      917.28      970.09     23.00 o 
  -2   4  10      188.03      151.94      9.76 o 
   0   4  10      722.30      678.59     21.09 o 
   2   4  10      620.63      701.23     21.81 o 
   4   4  10      214.87      236.70     12.82 o 
   6   4  10       82.43       92.47     11.97 o 
   8   4  10     1113.45     1055.70     28.96 o 
  10   4  10      653.41      639.71     23.89 o 
  12   4  10      120.48      147.95     17.10 o 
  14   4  10      421.75      417.72     27.60 o 
 -15   5  10        4.81        7.01      8.71 o 
 -13   5  10       96.05      125.29     16.69 o 
 -11   5  10      160.66      111.82     14.71 o 
  -9   5  10        1.21       -0.06      6.16 o 
  -7   5  10     1560.01     1410.02     33.11 o 
  -5   5  10      842.04      726.39     23.88 o 
  -3   5  10       37.79       28.33      5.94 o 
  -1   5  10      937.79      970.90     21.47 o 
   1   5  10        0.37        5.66      5.07 o 
   3   5  10      683.91      644.26     24.85 o 
   5   5  10      891.74      932.76     26.60 o 
   7   5  10       64.68       59.15      9.57 o 
   9   5  10     1404.11     1448.63     40.44 o 
  11   5  10      196.54      196.72     19.29 o 
  13   5  10      175.71      228.34     21.22 o 
 -12   6  10      169.63      193.68     19.63 o 
 -10   6  10        6.32        7.57      7.30 o 
  -8   6  10       37.14       45.67     10.47 o 
  -6   6  10       76.38       61.75     11.39 o 
  -4   6  10        9.69        7.80      5.57 o 
  -2   6  10      180.47      165.57     13.63 o 
   0   6  10        8.06        5.49      5.82 o 
   2   6  10      185.51      180.52     16.09 o 
   4   6  10      622.70      565.01     24.62 o 
   6   6  10        1.55        0.62      5.57 o 
   8   6  10      285.25      279.98     21.03 o 
  10   6  10       34.00       39.38     10.74 o 
  12   6  10        2.85        9.23      9.44 o 
  -9   7  10      122.40      144.02     17.26 o 
  -7   7  10      743.92      776.16     36.22 o 
  -5   7  10      103.78      139.38     15.73 o 
  -3   7  10      192.54      256.16     19.31 o 
  -1   7  10     1402.91     1432.64     54.88 o 
   1   7  10       39.03       49.81     10.57 o 
   3   7  10     1427.38     1482.73     39.84 o 
   5   7  10      497.27      443.33     29.42 o 
   7   7  10       34.33       39.92     10.86 o 
   9   7  10       75.87      101.15     15.88 o 
  -6   8  10      493.17      596.19     33.29 o 
  -4   8  10       37.71       53.42     11.55 o 
  -2   8  10        1.58        6.45      7.36 o 
   0   8  10       59.37       90.54     19.80 o 
   2   8  10       69.94       97.83     30.30 o 
   4   8  10      673.56      645.97     33.52 o 
 -17   1  11       59.19       55.20     12.38 o 
 -15   1  11      351.73      346.42     19.83 o 
 -13   1  11       33.53       37.10      8.88 o 
 -11   1  11       75.06       84.58     10.17 o 
  -9   1  11     2411.27     2320.72     37.78 o 
  -7   1  11      220.75      230.06     13.54 o 
  -5   1  11     2446.06     2403.00     35.93 o 
  -3   1  11     1450.20     1461.75     27.16 o 
  -1   1  11     3098.10     2871.97     49.16 o 
   1   1  11     2889.16     2738.71     57.99 o 
   3   1  11       22.73       42.74      7.30 o 
   5   1  11       39.62       24.28      5.78 o 
   7   1  11      126.33      142.62     11.65 o 
   9   1  11      138.26      154.81     12.59 o 
  11   1  11       55.26       72.19      9.79 o 
  13   1  11        0.20        2.62      5.61 o 
  15   1  11        1.72        5.46      6.71 o 
 -16   2  11       32.05       41.84      9.87 o 
 -14   2  11      498.36      465.68     21.89 o 
 -12   2  11       18.26       11.08      6.62 o 
 -10   2  11      297.32      307.55     15.52 o 
  -8   2  11       24.74       30.87      7.44 o 
  -6   2  11     1080.02     1010.51     26.85 o 
  -4   2  11       10.82       11.36      4.98 o 
  -2   2  11     1181.14     1182.07     39.96 o 
   0   2  11     2504.88     2292.09     44.31 o 
   2   2  11     1220.68     1234.40     28.58 o 
   4   2  11     1787.92     1677.08     35.54 o 
   6   2  11      324.64      297.71     14.36 o 
   8   2  11       87.77      110.84     10.89 o 
  10   2  11        0.20       -2.48      4.64 o 
  12   2  11      340.49      378.00     17.80 o 
  14   2  11      114.82      158.96     16.13 o 
 -15   3  11      222.54      220.84     18.28 o 
 -13   3  11      274.21      274.07     18.65 o 
 -11   3  11        0.62       -0.36      5.48 o 
  -9   3  11        4.23       13.30      6.41 o 
  -7   3  11      632.90      684.34     20.81 o 
  -5   3  11     2290.87     2058.00     34.26 o 
  -3   3  11       52.91       48.18      7.15 o 
  -1   3  11     3562.46     3298.13     53.56 o 
   1   3  11      191.48      205.56     13.60 o 
   3   3  11        0.40       -0.02      4.76 o 
   5   3  11       13.80       16.70      5.71 o 
   7   3  11      139.90      168.60     12.63 o 
   9   3  11       21.55       10.43      6.31 o 
  11   3  11       39.23       25.36      8.15 o 
  13   3  11      109.76      127.44     16.40 o 
 -14   4  11        0.15        4.11      7.89 o 
 -12   4  11      286.42      252.51     17.95 o 
 -10   4  11        0.99        2.37      6.16 o 
  -8   4  11       50.54       38.22      8.27 o 
  -6   4  11      145.50      142.71     13.06 o 
  -4   4  11      144.48      148.81     11.55 o 
  -2   4  11      268.93      233.76     14.77 o 
   0   4  11       36.06       27.78      6.79 o 
   2   4  11      260.49      252.39     15.10 o 
   4   4  11      691.66      631.78     22.12 o 
   6   4  11      558.55      574.59     21.85 o 
   8   4  11       17.14       23.15      7.33 o 
  10   4  11      537.11      493.93     22.09 o 
  12   4  11      117.79      129.37     16.83 o 
 -13   5  11       28.57       56.88     12.27 o 
 -11   5  11      320.38      295.43     22.24 o 
  -9   5  11        0.37        6.61      6.57 o 
  -7   5  11      475.07      462.06     20.34 o 
  -5   5  11      612.06      598.43     22.29 o 
  -3   5  11      189.62      196.97     13.19 o 
  -1   5  11       64.56       71.33      9.69 o 
   1   5  11       18.91       17.31      6.44 o 
   3   5  11       62.18       77.06     13.84 o 
   5   5  11      565.19      491.22     23.41 o 
   7   5  11      183.42      199.43     15.95 o 
   9   5  11       40.31       46.09     10.91 o 
  11   5  11        4.35        0.32      7.37 o 
 -10   6  11      135.58      131.51     16.64 o 
  -8   6  11      159.08      186.26     18.39 o 
  -6   6  11        9.91        1.63      6.97 o 
  -4   6  11       73.04       70.01     11.91 o 
  -2   6  11      868.74      869.15     43.59 o 
   0   6  11       43.05       46.23      9.92 o 
   2   6  11      665.86      662.49     27.01 o 
   4   6  11      447.34      449.23     23.06 o 
   6   6  11      363.22      382.21     22.56 o 
   8   6  11      767.22      813.43     32.29 o 
  10   6  11      468.77      493.51     27.01 o 
  -7   7  11      156.83      161.50     20.86 o 
  -5   7  11      258.74      255.81     23.93 o 
  -3   7  11      484.23      449.45     34.26 o 
  -1   7  11      407.58      425.72     47.33 o 
   1   7  11        3.40       -1.48      8.46 o 
   3   7  11      114.27      140.44     16.36 o 
   5   7  11      223.41      272.90     25.21 o 
 -14   0  12        6.85        9.90     11.22 o 
 -12   0  12       61.84       79.30     15.13 o 
 -10   0  12       68.96       57.44     12.20 o 
  -8   0  12      902.40      935.96     35.33 o 
  -6   0  12      500.63      480.47     25.36 o 
  -4   0  12     2566.79     2539.90     97.49 o 
  -2   0  12      468.22      431.75     29.19 o 
   0   0  12       11.29        4.49      7.80 o 
   2   0  12     1311.62     1325.02     50.56 o 
   4   0  12     4305.51     4118.23     89.56 o 
   6   0  12        1.54        0.81      7.12 o 
   8   0  12     3697.66     3782.52     71.41 o 
  10   0  12       56.64       59.21     13.11 o 
  12   0  12      344.50      402.96     26.94 o 
  14   0  12       59.74      107.19     22.17 o 
 -15   1  12      112.04      127.49     14.85 o 
 -13   1  12       70.53       94.28     12.61 o 
 -11   1  12      699.11      708.70     23.09 o 
  -9   1  12      579.58      577.14     20.39 o 
  -7   1  12       81.67       82.91     10.46 o 
  -5   1  12      140.98      103.59     10.10 o 
  -3   1  12       20.99       19.41      6.88 o 
  -1   1  12     1502.93     1344.18     35.93 o 
   1   1  12       93.96       84.39     11.56 o 
   3   1  12     2702.56     2502.23     49.23 o 
   5   1  12      250.62      284.20     16.69 o 
   7   1  12       13.51       18.78      6.22 o 
   9   1  12       95.84       87.21     10.32 o 
  11   1  12       45.75       62.85      9.71 o 
  13   1  12      206.32      233.52     16.94 o 
 -14   2  12      275.78      275.28     19.65 o 
 -12   2  12      315.26      334.25     19.65 o 
 -10   2  12        4.01        1.49      5.74 o 
  -8   2  12        0.12        3.83      5.14 o 
  -6   2  12       57.75       53.79      8.08 o 
  -4   2  12      409.51      408.02     20.86 o 
  -2   2  12      604.53      558.52     23.59 o 
   0   2  12        1.66        8.29      6.18 o 
   2   2  12      387.92      356.16     19.43 o 
   4   2  12        3.67        7.15      5.25 o 
   6   2  12      419.44      428.35     19.36 o 
   8   2  12      327.29      379.93     17.21 o 
  10   2  12       91.20       99.39     11.40 o 
  12   2  12        0.42        9.30      6.53 o 
 -13   3  12       46.51       54.14     10.87 o 
 -11   3  12      541.14      512.08     25.52 o 
  -9   3  12        0.12       -0.40      5.51 o 
  -7   3  12     1276.30     1324.32     29.86 o 
  -5   3  12        6.28       22.22      6.51 o 
  -3   3  12      368.39      328.75     21.86 o 
  -1   3  12      416.84      425.33     21.15 o 
   1   3  12      139.57      125.11     14.15 o 
   3   3  12        1.47       11.57      5.77 o 
   5   3  12       78.92      105.52     12.21 o 
   7   3  12      237.76      239.88     16.93 o 
   9   3  12       26.89       39.84     10.27 o 
  11   3  12        6.18       14.28      7.44 o 
 -12   4  12        5.50        4.06      6.81 o 
 -10   4  12       78.59       54.39     10.36 o 
  -8   4  12       12.46       16.04      7.57 o 
  -6   4  12      434.52      363.47     18.21 o 
  -4   4  12      263.94      273.13     16.56 o 
  -2   4  12      951.85     1024.16     32.39 o 
   0   4  12      277.78      268.18     18.05 o 
   2   4  12      951.87      869.80     26.67 o 
   4   4  12     1497.17     1553.41     35.70 o 
   6   4  12     1171.49     1101.61     35.36 o 
   8   4  12      450.02      449.47     23.83 o 
  10   4  12        0.79        3.18      6.85 o 
 -11   5  12      557.46      547.29     27.90 o 
  -9   5  12       19.33       21.27      8.32 o 
  -7   5  12       16.21       42.84      9.27 o 
  -5   5  12      222.60      258.48     17.22 o 
  -3   5  12       12.13        9.00      7.44 o 
  -1   5  12      135.47      153.57     15.88 o 
   1   5  12       14.10       14.56      9.23 o 
   3   5  12        1.92       -2.41      6.62 o 
   5   5  12       85.05       64.16     11.72 o 
   7   5  12     1150.58     1259.41     39.08 o 
   9   5  12      144.76      141.98     20.50 o 
  -8   6  12       96.56       79.26     13.99 o 
  -6   6  12      180.54      189.47     18.51 o 
  -4   6  12       22.68       19.20      9.77 o 
  -2   6  12       29.22       57.95     16.93 o 
   0   6  12       43.62       34.89     11.00 o 
   2   6  12     1082.88     1213.24     37.48 o 
   4   6  12        6.75       17.43      8.27 o 
   6   6  12      188.22      197.78     19.45 o 
  -3   7  12      187.63      247.65     43.81 o 
  -1   7  12      225.82      323.35     46.76 o 
   1   7  12      227.85      257.54     24.70 o 
 -13   1  13       81.11      105.31     13.85 o 
 -11   1  13       25.83       22.23      7.30 o 
  -9   1  13      311.86      307.57     17.15 o 
  -7   1  13      754.55      756.06     24.83 o 
  -5   1  13      203.60      200.49     17.65 o 
  -3   1  13        0.34        0.78      5.28 o 
  -1   1  13        0.05       -4.33      4.81 o 
   1   1  13        6.29        8.47      5.99 o 
   3   1  13      249.15      256.13     19.39 o 
   5   1  13      161.73      143.59     15.62 o 
   7   1  13      228.78      236.66     17.22 o 
   9   1  13       89.86       89.56     11.07 o 
  11   1  13      150.35      172.22     15.08 o 
 -12   2  13        9.34        4.82      7.26 o 
 -10   2  13       33.26       51.91     10.22 o 
  -8   2  13      466.68      474.68     19.39 o 
  -6   2  13      854.01      791.37     29.98 o 
  -4   2  13      697.77      715.97     28.32 o 
  -2   2  13     3936.58     3787.83     63.16 o 
   0   2  13       58.64       83.47     12.50 o 
   2   2  13      925.75      897.38     31.52 o 
   4   2  13      887.95      843.63     30.98 o 
   6   2  13      111.70      138.79     14.14 o 
   8   2  13     1543.98     1529.03     37.80 o 
  10   2  13      218.70      264.59     17.43 o 
 -11   3  13      243.89      269.03     19.28 o 
  -9   3  13        6.80        8.40      6.90 o 
  -7   3  13      547.98      559.25     20.82 o 
  -5   3  13      267.17      279.31     20.38 o 
  -3   3  13       52.66       44.73      9.92 o 
  -1   3  13        8.16        9.06      6.68 o 
   1   3  13     1134.37     1075.83     34.53 o 
   3   3  13        4.95       20.01      8.34 o 
   5   3  13      238.67      268.07     17.59 o 
   7   3  13      144.63      193.26     16.51 o 
   9   3  13        2.68        8.00      8.02 o 
 -10   4  13      201.36      234.37     18.52 o 
  -8   4  13        1.12        2.26      6.61 o 
  -6   4  13       30.49       35.01     12.03 o 
  -4   4  13       62.21       61.69     11.66 o 
  -2   4  13        4.49       11.72      7.33 o 
   0   4  13        6.66        5.09      6.49 o 
   2   4  13       43.87       41.49      9.96 o 
   4   4  13       42.05       19.01      8.49 o 
   6   4  13        6.28        3.13      7.60 o 
   8   4  13        0.81        1.98      7.56 o 
  -7   5  13      201.63      206.53     19.52 o 
  -5   5  13      377.55      469.32     28.71 o 
  -3   5  13       25.19       10.93      8.27 o 
  -1   5  13       59.15       63.41     11.69 o 
   1   5  13      125.82      138.00     19.13 o 
   3   5  13        2.78       -2.33      7.71 o 
   5   5  13        4.59        2.23      7.32 o 
  -4   6  13       78.00       80.18     19.99 o 
  -2   6  13      493.67      539.50     38.71 o 
   0   6  13      583.74      697.47     43.33 o 
   2   6  13        0.93       13.93      9.75 o 
 -10   0  14       45.12       61.64     14.24 o 
  -8   0  14     2458.73     2743.09     81.68 o 
  -6   0  14      304.16      258.84     33.14 o 
  -4   0  14      527.24      548.67     36.59 o 
  -2   0  14     1331.59     1236.72     54.07 o 
   0   0  14      345.53      416.80     32.58 o 
   2   0  14      743.04      662.38     40.29 o 
   4   0  14      669.33      682.64     41.21 o 
   6   0  14      637.54      684.91     55.56 o 
   8   0  14      360.03      348.55     34.30 o 
 -11   1  14       16.25       38.34      8.75 o 
  -9   1  14       15.88       25.23      8.03 o 
  -7   1  14       85.58      100.38     17.10 o 
  -5   1  14      388.81      395.58     22.61 o 
  -3   1  14      795.10      794.59     31.06 o 
  -1   1  14        0.82        5.85      6.85 o 
   1   1  14     1451.27     1371.00     40.29 o 
   3   1  14     1375.82     1317.12     39.80 o 
   5   1  14      114.66      114.81     14.90 o 
   7   1  14      825.57      817.35     32.65 o 
   9   1  14       22.18       35.67      9.98 o 
 -10   2  14        2.74       -3.12      6.82 o 
  -8   2  14        0.98        3.66      7.93 o 
  -6   2  14        0.00       -2.84      7.40 o 
  -4   2  14       70.21       74.68     12.15 o 
  -2   2  14       43.66       25.80      8.54 o 
   0   2  14        4.51        4.35      6.79 o 
   2   2  14      175.04      175.39     17.83 o 
   4   2  14       30.43       20.14      8.16 o 
   6   2  14        5.74        3.59      7.00 o 
   8   2  14       90.68      102.50     15.01 o 
  -9   3  14       52.25       51.57     12.54 o 
  -7   3  14        5.04        0.15      9.32 o 
  -5   3  14      311.45      308.21     22.12 o 
  -3   3  14       55.87       69.09     12.09 o 
  -1   3  14        6.59        9.30      7.59 o 
   1   3  14      320.78      354.03     21.99 o 
   3   3  14     1128.19     1095.93     37.14 o 
   5   3  14       10.65       11.18      8.55 o 
   7   3  14      808.73      795.57     32.72 o 
  -6   4  14      719.95      850.92     46.88 o 
  -4   4  14       80.97       97.90     14.28 o 
  -2   4  14     1922.46     1813.92     47.07 o 
   0   4  14      927.63      945.58     34.67 o 
   2   4  14      339.39      304.39     22.59 o 
   4   4  14      957.00      960.33     41.44 o 
  -1   5  14       22.14        4.10      7.82 o 
   1   5  14      468.61      522.20     31.41 o 
  -7   1  15       17.46       13.67      8.78 o 
  -5   1  15      242.45      238.15     21.23 o 
  -3   1  15     1839.33     2046.63     51.47 o 
  -1   1  15      158.83      169.82     18.42 o 
   1   1  15       72.67       61.87     12.50 o 
   3   1  15      124.95      134.65     16.70 o 
   5   1  15        1.73       -0.37      8.73 o 
  -6   2  15     1163.30     1182.24     45.61 o 
  -4   2  15       64.45       71.53     13.02 o 
  -2   2  15      157.91      177.57     18.91 o 
   0   2  15      840.67      826.31     33.45 o 
   2   2  15      310.48      380.58     24.36 o 
   4   2  15      420.68      441.17     25.43 o 
  -3   3  15      250.74      223.82     20.80 o 
  -1   3  15       61.23       68.06     13.08 o 
   1   3  15     1050.81     1182.38     40.02 o 
                                                 
