# Supplementary material for: Crystal structure of (Z)-2-hy­droxy-N′-(4-oxo-1,3-thia­zolidin-2-yl­idene)benzohydrazide
Source: Acta Crystallogr Sect E Struct Rep Online. 2014 Oct 18;70(Pt 11):o1167. doi: 10.1107/S1600536814022351 (PMC4257235; doi:10.1107/S1600536814022351)
Supplement: Supplementary file 3 [file e-70-o1167-Isup3.cml]

<?xml version="1.0" ?>
<cml>
<molecule title="(Z)-2-Hydroxy-N&#39;-(4-oxo-1,3-thiazolidin-2-ylidene)benzohydrazide" id="m1">
  <atomArray>
    <atom id="a1" elementType="O" />
    <atom id="a2" elementType="C" />
    <atom id="a3" elementType="C" />
    <atom id="a4" elementType="C" />
    <atom id="a5" elementType="C" />
    <atom id="a6" elementType="C" />
    <atom id="a7" elementType="C" />
    <atom id="a8" elementType="C" />
    <atom id="a9" elementType="O" />
    <atom id="a10" elementType="N" />
    <atom id="a11" elementType="N" />
    <atom id="a12" elementType="C" />
    <atom id="a13" elementType="N" />
    <atom id="a14" elementType="C" />
    <atom id="a15" elementType="O" />
    <atom id="a16" elementType="C" />
    <atom id="a17" elementType="S" />
  </atomArray>
  <bondArray>
    <bond atomRefs2="a1 a2" order="1" />
    <bond atomRefs2="a2 a3" order="2">
      <bondStereo>T</bondStereo>
    </bond>
    <bond atomRefs2="a3 a4" order="1" />
    <bond atomRefs2="a4 a5" order="2">
      <bondStereo>C</bondStereo>
    </bond>
    <bond atomRefs2="a5 a6" order="1" />
    <bond atomRefs2="a6 a7" order="2">
      <bondStereo>C</bondStereo>
    </bond>
    <bond atomRefs2="a2 a7" order="1" />
    <bond atomRefs2="a3 a8" order="1" />
    <bond atomRefs2="a8 a9" order="2" />
    <bond atomRefs2="a8 a10" order="1" />
    <bond atomRefs2="a10 a11" order="1" />
    <bond atomRefs2="a11 a12" order="2">
      <bondStereo>T</bondStereo>
    </bond>
    <bond atomRefs2="a12 a13" order="1" />
    <bond atomRefs2="a13 a14" order="1" />
    <bond atomRefs2="a14 a15" order="2" />
    <bond atomRefs2="a14 a16" order="1" />
    <bond atomRefs2="a16 a17" order="1" />
    <bond atomRefs2="a12 a17" order="1" />
  </bondArray>
</molecule>
</cml>
